# Supplementary material for: Behavioural analysis of factors influencing prescribing for neurodegenerative diseases: A rapid review
Source: PLoS One. 2025 May 6;20(5):e0322324. doi: 10.1371/journal.pone.0322324 (PMC12054879; doi:10.1371/journal.pone.0322324)
Supplement: S6 Appendix — (XLSX) [file pone.0322324.s006.xlsx]

## Sheet: Confirmed citations
Search status	Include/exclude	Title abstract or Full text review	Reason	Author	Date	Title	Journal	Volume (issue)	Issue	Suppl	Page	OVID details
First search	Exclude	Title abstract	Conference presentation	S. Abbasi; M. Zaidi; M. Mohammed; M. Behisi	2018	Importance of occupational visual screening: JHAH model	Occupational and Environmental Medicine	75(Supplement 2)			A387-A388	https://ovidsp.ovid.com/ovidweb.cgi?T=JS&CSC=Y&NEWS=N&PAGE=fulltext&D=emed19&AN=623946218_x000D_ http://widgets.ebscohost.com/prod/customerspecific/s9815128/redirect.php?sid=OVID:embase&id=pmid:&id=doi:10.1136%2Foemed-2018-ICOHabstracts.1108&issn=1470-7926&isbn=&volume=75&issue=Supplement+2&spage=A387&pages=A387-A388&date=2018&title=Occupational+and+Environmental+Medicine&atitle=Importance+of+occ…
First search	Exclude	Title abstract	Conference presentation	Z. Abdel-Rahman; S. K. Avasarala	2017	Denosumab-induced hypocalcemia	Journal of General Internal Medicine	32(2 Supplement 1)			S483	https://ovidsp.ovid.com/ovidweb.cgi?T=JS&CSC=Y&NEWS=N&PAGE=fulltext&D=emed18&AN=615582198_x000D_ http://widgets.ebscohost.com/prod/customerspecific/s9815128/redirect.php?sid=OVID:embase&id=pmid:&id=doi:&issn=0884-8734&isbn=&volume=32&issue=2+Supplement+1&spage=S483&pages=S483&date=2017&title=Journal+of+General+Internal+Medicine&atitle=Denosumab-induced+hypocalcemia&aulast=Abdel-Rahman&pid=%3Cauth…
First search	Exclude	Title abstract	Conference presentation	S. L. Able; H. Preston; H. Victor	2012	Demographic and clinical characteristics of duloxetine patients with chronic lower back pain or osteoarthritis in 2011	Value in Health	15(4)			A33	https://ovidsp.ovid.com/ovidweb.cgi?T=JS&CSC=Y&NEWS=N&PAGE=fulltext&D=emed13&AN=70763181_x000D_ http://widgets.ebscohost.com/prod/customerspecific/s9815128/redirect.php?sid=OVID:embase&id=pmid:&id=doi:10.1016%2Fj.jval.2012.03.190&issn=1098-3015&isbn=&volume=15&issue=4&spage=A33&pages=A33&date=2012&title=Value+in+Health&atitle=Demographic+and+clinical+characteristics+of+duloxetine+patients+with+ch…
First search	Exclude	Title abstract	Conference presentation	A. Abou Aitah; S. Ang	2019	Hyperpolypharmacy and prescribing cascade recipe for delirium and increasing the length of hospital stay	Journal of the American Geriatrics Society	67(Supplement 1)			S19	https://ovidsp.ovid.com/ovidweb.cgi?T=JS&CSC=Y&NEWS=N&PAGE=fulltext&D=emed20&AN=627350488_x000D_ http://widgets.ebscohost.com/prod/customerspecific/s9815128/redirect.php?sid=OVID:embase&id=pmid:&id=doi:10.1111%2Fjgs.15898&issn=1532-5415&isbn=&volume=67&issue=Supplement+1&spage=S19&pages=S19&date=2019&title=Journal+of+the+American+Geriatrics+Society&atitle=Hyperpolypharmacy+and+prescribing+cascade…
First search	Exclude	Title abstract	Conference presentation	L. Abraham; K. Halsby; B. Emir; H. Stevenson	2022	Healthcare resource utilisation and costs among patients with moderate to severe osteoarthritis pain: A noninterventional retrospective cohort study in Salford, Uk	Osteoporosis International	32(SUPPL 1)			S149	https://ovidsp.ovid.com/ovidweb.cgi?T=JS&CSC=Y&NEWS=N&PAGE=fulltext&D=emexa&AN=637428640_x000D_ http://widgets.ebscohost.com/prod/customerspecific/s9815128/redirect.php?sid=OVID:embase&id=pmid:&id=doi:10.1007%2Fs00198-021-06125-9&issn=1433-2965&isbn=&volume=32&issue=SUPPL+1&spage=S149&pages=S149&date=2022&title=Osteoporosis+International&atitle=Healthcare+resource+utilisation+and+costs+among+pati…
First search	Exclude	Title abstract	Conference presentation	K. Abu Hamour; C. Hughes; C. Parsons; P. Passmore	2011	Prescription patterns for patients admitted from care home settings to an acute hospital setting: A cross-sectional study	Journal of Pharmacy and Pharmaceutical Sciences	14(3)			213s-214s	https://ovidsp.ovid.com/ovidweb.cgi?T=JS&CSC=Y&NEWS=N&PAGE=fulltext&D=emed12&AN=70715769_x000D_ http://widgets.ebscohost.com/prod/customerspecific/s9815128/redirect.php?sid=OVID:embase&id=pmid:&id=doi:&issn=1482-1826&isbn=&volume=14&issue=3&spage=213s&pages=213s-214s&date=2011&title=Journal+of+Pharmacy+and+Pharmaceutical+Sciences&atitle=Prescription+patterns+for+patients+admitted+from+care+home+s…
First search	Exclude	Title abstract	Conference presentation	A. Aceranti; S. Vernocchi	2018	Functional analphabetism as a factor of lacking adherence to therapy and augmentative communication as a means of help in therapeutic prescription to patient with high blood pressure	Italian Journal of Medicine	12(2 Supplement 1)			19-20	https://ovidsp.ovid.com/ovidweb.cgi?T=JS&CSC=Y&NEWS=N&PAGE=fulltext&D=emed19&AN=622517610_x000D_ http://widgets.ebscohost.com/prod/customerspecific/s9815128/redirect.php?sid=OVID:embase&id=pmid:&id=doi:10.4081%2Fitjm.2018.s2&issn=1877-9352&isbn=&volume=12&issue=2+Supplement+1&spage=19&pages=19-20&date=2018&title=Italian+Journal+of+Medicine&atitle=Functional+analphabetism+as+a+factor+of+lacking+ad…
First search	Exclude	Title abstract	Conference presentation	J. Ahmad; A. Srivastava; S. K. Kar	2018	Sertraline induced cervical dystonia in patient of obsessive compulsive disorder	Indian Journal of Psychiatry	60(5 Supplement 1)			S137	https://ovidsp.ovid.com/ovidweb.cgi?T=JS&CSC=Y&NEWS=N&PAGE=fulltext&D=emed19&AN=621268198_x000D_ http://widgets.ebscohost.com/prod/customerspecific/s9815128/redirect.php?sid=OVID:embase&id=pmid:&id=doi:&issn=1998-3794&isbn=&volume=60&issue=5+Supplement+1&spage=S137&pages=S137&date=2018&title=Indian+Journal+of+Psychiatry&atitle=Sertraline+induced+cervical+dystonia+in+patient+of+obsessive+compulsiv…
First search	Exclude	Title abstract	Conference presentation	Y. Ahmed; K. H. Halvorsen; K. Svendsen	2017	Drug use in nursing homes: Compliance between diagnosis, indication and drug use	International Journal of Clinical Pharmacy	39(1)			248-249	https://ovidsp.ovid.com/ovidweb.cgi?T=JS&CSC=Y&NEWS=N&PAGE=fulltext&D=emed18&AN=614479356_x000D_ http://widgets.ebscohost.com/prod/customerspecific/s9815128/redirect.php?sid=OVID:embase&id=pmid:&id=doi:10.1007%2Fs11096-016-0404-4&issn=2210-7711&isbn=&volume=39&issue=1&spage=248&pages=248-249&date=2017&title=International+Journal+of+Clinical+Pharmacy&atitle=Drug+use+in+nursing+homes%3A+Compliance+…
First search	Exclude	Title abstract	Conference presentation	U. Akarirmak	2022	Update in Non Pharmacological and Non Surgical Approaches in Knee Osteoarthritis	Aging Clinical and Experimental Research	34(Supplement 1)			S61-S62	https://ovidsp.ovid.com/ovidweb.cgi?T=JS&CSC=Y&NEWS=N&PAGE=fulltext&D=emexb&AN=639267806_x000D_ http://widgets.ebscohost.com/prod/customerspecific/s9815128/redirect.php?sid=OVID:embase&id=pmid:&id=doi:10.1007%2Fs40520-022-02147-3&issn=1720-8319&isbn=&volume=34&issue=Supplement+1&spage=S61&pages=S61-S62&date=2022&title=Aging+Clinical+and+Experimental+Research&atitle=UPDATE+IN+NON+PHARMACOLOGICAL+A…
First search	Exclude	Title abstract	Conference presentation	K. Akhras; B. Jiang; B. S. Manzoor; S. Yu; J. Yang	2013		Journal of Nutrition, Health and Aging	17(9)			844	https://ovidsp.ovid.com/ovidweb.cgi?T=JS&CSC=Y&NEWS=N&PAGE=fulltext&D=emed14&AN=71283435_x000D_ http://widgets.ebscohost.com/prod/customerspecific/s9815128/redirect.php?sid=OVID:embase&id=pmid:&id=doi:&issn=1279-7707&isbn=&volume=17&issue=9&spage=844&pages=844&date=2013&title=Journal+of+Nutrition%2C+Health+and+Aging&atitle=Characteristics+of+patients+recently+diagnosed+with+alzheimer+%27s+disease…
First search	Exclude	Title abstract	Conference presentation	C. Aksu; Y. Gurkan	2019	Chronic pain neuromodulation for the anaesthesiologist not in practice, but why not in the future	Regional Anesthesia and Pain Medicine	44(10 Supplement 1)			A62-A63	https://ovidsp.ovid.com/ovidweb.cgi?T=JS&CSC=Y&NEWS=N&PAGE=fulltext&D=emed20&AN=629475249_x000D_ http://widgets.ebscohost.com/prod/customerspecific/s9815128/redirect.php?sid=OVID:embase&id=pmid:&id=doi:10.1136%2Frapm-2019-ESRAABS2019.55&issn=1532-8651&isbn=&volume=44&issue=10+Supplement+1&spage=A62&pages=A62-A63&date=2019&title=Regional+Anesthesia+and+Pain+Medicine&atitle=Chronic+pain+neuromodula…
First search	Exclude	Title abstract	Conference presentation	L. Al Juffali; M. Watson; S. Al-Aqeel; P. Knapp	2014	Exploring medication safety problems in community pharmacy in Saudi Arabia	International Journal of Pharmacy Practice	1)			2-3	https://ovidsp.ovid.com/ovidweb.cgi?T=JS&CSC=Y&NEWS=N&PAGE=fulltext&D=emed15&AN=71615787_x000D_ http://widgets.ebscohost.com/prod/customerspecific/s9815128/redirect.php?sid=OVID:embase&id=pmid:&id=doi:&issn=0961-7671&isbn=&volume=22&issue=SUPPL.+1&spage=2&pages=2-3&date=2014&title=International+Journal+of+Pharmacy+Practice&atitle=Exploring+medication+safety+problems+in+community+pharmacy+in+Saudi…
First search	Exclude	Title abstract	Conference presentation	H. D. Al-Dqour	2016	Evolving role of outpatient pharmacists in osteoporosis clinical outcomes	Osteoporosis International	1)			S510	https://ovidsp.ovid.com/ovidweb.cgi?T=JS&CSC=Y&NEWS=N&PAGE=fulltext&D=emed17&AN=72301419_x000D_ http://widgets.ebscohost.com/prod/customerspecific/s9815128/redirect.php?sid=OVID:embase&id=pmid:&id=doi:10.1007%2Fs00198-016-3530-x&issn=1433-2965&isbn=&volume=27&issue=1+SUPPL.+1&spage=S510&pages=S510&date=2016&title=Osteoporosis+International&atitle=Evolving+role+of+outpatient+pharmacists+in+osteopo…
First search	Exclude	Title abstract	Conference presentation	M. Al-Qaisi; A. Kahn; G. Burdick; M. Vela; F. C. Ramirez	2016	Do recent reports about the adverse effects of proton pump inhibitors change providers' prescription practice?	American Journal of Gastroenterology	111(Supplement 1)			S202	https://ovidsp.ovid.com/ovidweb.cgi?T=JS&CSC=Y&NEWS=N&PAGE=fulltext&D=emed17&AN=612870719_x000D_ http://widgets.ebscohost.com/prod/customerspecific/s9815128/redirect.php?sid=OVID:embase&id=pmid:&id=doi:10.1038%2Fajg.2016.356&issn=1572-0241&isbn=&volume=111&issue=Supplement+1&spage=S202&pages=S202&date=2016&title=American+Journal+of+Gastroenterology&atitle=Do+recent+reports+about+the+adverse+effec…
First search	Exclude	Title abstract	Conference presentation	H. Al-Taiar	2013	Prescribing antipsychotics in patients with dementia, milton keynes, England, UK	European Psychiatry. Conference: 21st European Congress of Psychiatry, EPA	28		SUPPL. 1		https://ovidsp.ovid.com/ovidweb.cgi?T=JS&CSC=Y&NEWS=N&PAGE=fulltext&D=emed14&AN=71171849_x000D_ http://widgets.ebscohost.com/prod/customerspecific/s9815128/redirect.php?sid=OVID:embase&id=pmid:&id=doi:&issn=0924-9338&isbn=&volume=28&issue=SUPPL.+1&spage=&pages=&date=2013&title=European+Psychiatry&atitle=Prescribing+antipsychotics+in+patients+with+dementia%2C+milton+keynes%2C+England%2C+UK&aulast=…
First search	Exclude	Title abstract	Conference presentation	J. Alexander; J. Kasturi; S. Melamed-Gal; R. Ariely; B. Carroll; Z. Su; A. Bryant; V. Schobel	2020	Treatment patterns and reasons for switching among us patients with multiple sclerosis taking the glatiramer acetate class of products	Multiple Sclerosis Journal	26(1 SUPPL)			51	https://ovidsp.ovid.com/ovidweb.cgi?T=JS&CSC=Y&NEWS=N&PAGE=fulltext&D=emed21&AN=633710201_x000D_ http://widgets.ebscohost.com/prod/customerspecific/s9815128/redirect.php?sid=OVID:embase&id=pmid:&id=doi:10.1177%2F1352458520917096&issn=1477-0970&isbn=&volume=26&issue=1+SUPPL&spage=51&pages=51&date=2020&title=Multiple+Sclerosis+Journal&atitle=Treatment+patterns+and+reasons+for+switching+among+us+pat…
First search	Exclude	Title abstract	Conference presentation	C. Aline; J. Pascal; C. Thomas; V. David; M. Emilie; P. Yves; P. Joaquim; S. Dominique	2018	Choosing wisely: The French approach	European Geriatric Medicine	9(Supplement 1)			S208	https://ovidsp.ovid.com/ovidweb.cgi?T=JS&CSC=Y&NEWS=N&PAGE=fulltext&D=emed19&AN=631676676_x000D_ http://widgets.ebscohost.com/prod/customerspecific/s9815128/redirect.php?sid=OVID:embase&id=pmid:&id=doi:10.1007%2Fs41999-018-0097-4&issn=1878-7657&isbn=&volume=9&issue=Supplement+1&spage=S208&pages=S208&date=2018&title=European+Geriatric+Medicine&atitle=Choosing+wisely%3A+The+French+approach&aulast=A…
First search	Exclude	Title abstract	Conference presentation	A. Allan; S. Smith; L. Nissen; A. Smith	2015	Prevalence of sedative/hypnotic use in australian older adults and people with dementia	Sleep and Biological Rhythms	1)			78	https://ovidsp.ovid.com/ovidweb.cgi?T=JS&CSC=Y&NEWS=N&PAGE=fulltext&D=emed16&AN=72072113_x000D_ http://widgets.ebscohost.com/prod/customerspecific/s9815128/redirect.php?sid=OVID:embase&id=pmid:&id=doi:10.1111%2Fsbr.12132&issn=1446-9235&isbn=&volume=13&issue=SUPPL.+1&spage=78&pages=78&date=2015&title=Sleep+and+Biological+Rhythms&atitle=Prevalence+of+sedative%2Fhypnotic+use+in+australian+older+adul…
First search	Exclude	Title abstract	Conference presentation	C. V. Almario; W. D. Chey; C. S. Higgins; B. Spiegel	2021	Prevalence of Bowel Disorders in Multiple Sclerosis and Parkinson's Disease: Results from a Nationwide Survey of Nearly 90,000 Americans	Gastroenterology	160(6 Supplement)			S-211	https://ovidsp.ovid.com/ovidweb.cgi?T=JS&CSC=Y&NEWS=N&PAGE=fulltext&D=emexa&AN=2011986535_x000D_ http://widgets.ebscohost.com/prod/customerspecific/s9815128/redirect.php?sid=OVID:embase&id=pmid:&id=doi:10.1016%2FS0016-5085%252821%252901243-9&issn=0016-5085&isbn=&volume=160&issue=6+Supplement&spage=S&pages=S-211&date=2021&title=Gastroenterology&atitle=PREVALENCE+OF+BOWEL+DISORDERS+IN+MULTIPLE+SCLE…
First search	Exclude	Title abstract	Conference presentation	S. Almutairi; P. Donyai	2014	Jam today: Taking a chance to keep the peace' - Explaining why antipsychotics continue to be used in dementia	International Journal of Pharmacy Practice	1)			7	https://ovidsp.ovid.com/ovidweb.cgi?T=JS&CSC=Y&NEWS=N&PAGE=fulltext&D=emed15&AN=71615793_x000D_ http://widgets.ebscohost.com/prod/customerspecific/s9815128/redirect.php?sid=OVID:embase&id=pmid:&id=doi:&issn=0961-7671&isbn=&volume=22&issue=SUPPL.+1&spage=7&pages=7&date=2014&title=International+Journal+of+Pharmacy+Practice&atitle=Jam+today%3A+Taking+a+chance+to+keep+the+peace%27+-+Explaining+why+an…
First search	Exclude	Title abstract	Conference presentation	O. T. Alonge; N. Sultana; Y. T. Aung	2022	Improving Prescription of Parkinson's Disease Medications for Patients on Elderly Carewards at Royal Stoke University Hospital	Age and Ageing	51(SUPPL 1)			i10-i11	https://ovidsp.ovid.com/ovidweb.cgi?T=JS&CSC=Y&NEWS=N&PAGE=fulltext&D=emexa&AN=637829458_x000D_ http://widgets.ebscohost.com/prod/customerspecific/s9815128/redirect.php?sid=OVID:embase&id=pmid:&id=doi:10.1093%2Fageing%2Fafac035&issn=1468-2834&isbn=&volume=51&issue=SUPPL+1&spage=i10&pages=i10-i11&date=2022&title=Age+and+Ageing&atitle=IMPROVING+PRESCRIPTION+OF+PARKINSON%27S+DISEASE+MEDICATIONS+FOR+…
First search	Exclude	Title abstract	Conference presentation	D. Alsaeed; M. O. Gul; F. Smith	2016	Understanding the challenges to optimal medicines use in people living with dementia and their caregivers	International Journal of Pharmacy Practice	24(Supplement 2)			34	https://ovidsp.ovid.com/ovidweb.cgi?T=JS&CSC=Y&NEWS=N&PAGE=fulltext&D=emed17&AN=614584958_x000D_ http://widgets.ebscohost.com/prod/customerspecific/s9815128/redirect.php?sid=OVID:embase&id=pmid:&id=doi:10.1111%2Fijpp.12279%2Ffull&issn=2042-7174&isbn=&volume=24&issue=Supplement+2&spage=34&pages=34&date=2016&title=International+Journal+of+Pharmacy+Practice&atitle=Understanding+the+challenges+to+opt…
First search	Exclude	Title abstract	Conference presentation	D. Altomare; M. Boccardi; C. Ferrari; C. Festari; L. Antelmi; A. Tarallo; P. Pasqualetti; C. Muscio; U. Guerra; B. Paghera; A. Padovani; G. Frisoni	2016		European Journal of Neurology	2)			254	https://ovidsp.ovid.com/ovidweb.cgi?T=JS&CSC=Y&NEWS=N&PAGE=fulltext&D=emed17&AN=72331842_x000D_ http://widgets.ebscohost.com/prod/customerspecific/s9815128/redirect.php?sid=OVID:embase&id=pmid:&id=doi:10.1111%2Fene.13092&issn=1468-1331&isbn=&volume=23&issue=SUPPL.+2&spage=254&pages=254&date=2016&title=European+Journal+of+Neurology&atitle=The+incremental+diagnostic+value+of+18F-Florbetapir+imaging…
First search	Exclude	Title abstract	Conference presentation	J. Alvisa Negrin; A. Perez Ramirez; E. Rodriguez-Rodriguez; O. Elvira-Cabrera; C. Martin-Gonzalez; J. Vina Rodriguez; R. Ros Vilamajo; F. Santolaria Fernandez; M. Herrera Perez; L. Lorenzo De La Pena	2014	Clinical intervention in patients with hip fracture in the orthopedic unit of the university hospital of canary Islands	Osteoporosis International	2)			S350	https://ovidsp.ovid.com/ovidweb.cgi?T=JS&CSC=Y&NEWS=N&PAGE=fulltext&D=emed15&AN=71441707_x000D_ http://widgets.ebscohost.com/prod/customerspecific/s9815128/redirect.php?sid=OVID:embase&id=pmid:&id=doi:10.1007%2Fs00198-014-2642-4&issn=0937-941X&isbn=&volume=25&issue=SUPPL.+2&spage=S350&pages=S350&date=2014&title=Osteoporosis+International&atitle=Clinical+intervention+in+patients+with+hip+fracture+…
First search	Exclude	Title abstract	Conference presentation	A. Ambrose	2019	Care home education and support team-chest providing input to care homes for patients with behavioral and psychological symptoms of dementia or BPSD	International Psychogeriatrics	31(Supplement 1)			130	https://ovidsp.ovid.com/ovidweb.cgi?T=JS&CSC=Y&NEWS=N&PAGE=fulltext&D=emed20&AN=630691686_x000D_ http://widgets.ebscohost.com/prod/customerspecific/s9815128/redirect.php?sid=OVID:embase&id=pmid:&id=doi:10.1017%2FS1041610219001339&issn=1741-203X&isbn=&volume=31&issue=Supplement+1&spage=130&pages=130&date=2019&title=International+Psychogeriatrics&atitle=Care+home+education+and+support+team-chest+pr…
First search	Exclude	Title abstract	Conference presentation	Y. Ammar; J. Ben Thabet; I. Gassara; N. Charfi; N. Zouari; L. Zouari; L. Gaha; M. Maalej	2013	Management of elderly patients consulting in psychiatry: Critical thinking about the study of 159 cases	European Psychiatry. Conference: 21st European Congress of Psychiatry, EPA	28		SUPPL. 1		https://ovidsp.ovid.com/ovidweb.cgi?T=JS&CSC=Y&NEWS=N&PAGE=fulltext&D=emed14&AN=71173284_x000D_ http://widgets.ebscohost.com/prod/customerspecific/s9815128/redirect.php?sid=OVID:embase&id=pmid:&id=doi:&issn=0924-9338&isbn=&volume=28&issue=SUPPL.+1&spage=&pages=&date=2013&title=European+Psychiatry&atitle=Management+of+elderly+patients+consulting+in+psychiatry%3A+Critical+thinking+about+the+study+o…
First search	Exclude	Title abstract	Conference presentation	A. Anater; D. Ribeiro; B. Godoi; A. Rebelo; M. Farias; C. Pimpao	2014	Safety study of the oral enrofloxacin in cats	Basic and Clinical Pharmacology and Toxicology	1)			373	https://ovidsp.ovid.com/ovidweb.cgi?T=JS&CSC=Y&NEWS=N&PAGE=fulltext&D=emed15&AN=71550205_x000D_ http://widgets.ebscohost.com/prod/customerspecific/s9815128/redirect.php?sid=OVID:embase&id=pmid:&id=doi:&issn=1742-7835&isbn=&volume=115&issue=SUPPL.+1&spage=373&pages=373&date=2014&title=Basic+and+Clinical+Pharmacology+and+Toxicology&atitle=Safety+study+of+the+oral+enrofloxacin+in+cats&aulast=Anater&…
First search	Exclude	Title abstract	Conference presentation	J. S. R. Anazagasty; W. A. Olsufka; J. Awoniyi	2016	Impact of mental health pharmacist interventions on enhancing quality of prescribing practices in patients with dementia	Journal of Pharmacy Practice	29(3)			310	https://ovidsp.ovid.com/ovidweb.cgi?T=JS&CSC=Y&NEWS=N&PAGE=fulltext&D=emed17&AN=614625347_x000D_ http://widgets.ebscohost.com/prod/customerspecific/s9815128/redirect.php?sid=OVID:embase&id=pmid:&id=doi:10.1177%2F0897190016645328&issn=1531-1937&isbn=&volume=29&issue=3&spage=310&pages=310&date=2016&title=Journal+of+Pharmacy+Practice&atitle=Impact+of+mental+health+pharmacist+interventions+on+enhanci…
First search	Exclude	Title abstract	Conference presentation	K. M. Andersen; K. B. Filion; E. Kroger; N. Champoux; P. Reynier; M. Wilchesky	2018	Treatment Initiation Characteristics of Anti-Dementia Drug Therapies in the United Kingdom: A Population-Based Inception Cohort	Alzheimer's and Dementia	14(7 Supplement)			P1011-P1012	https://ovidsp.ovid.com/ovidweb.cgi?T=JS&CSC=Y&NEWS=N&PAGE=fulltext&D=emed19&AN=2001205065_x000D_ http://widgets.ebscohost.com/prod/customerspecific/s9815128/redirect.php?sid=OVID:embase&id=pmid:&id=doi:10.1016%2Fj.jalz.2018.06.2777&issn=1552-5260&isbn=&volume=14&issue=7+Supplement&spage=P1011&pages=P1011-P1012&date=2018&title=Alzheimer%27s+and+Dementia&atitle=TREATMENT+INITIATION+CHARACTERISTICS…
First search	Exclude	Title abstract	Conference presentation	D. Anderson; C. Marano; C. Mulloy; T. G. Kvedar; P. Rosenberg; K. Awan	2018	Relationship between antibiotic treatment for urinary tract infection and hospital outcomes in dementia patients admitted with behavioral disturbances	Journal of the American Geriatrics Society	66(Supplement 2)			S326	https://ovidsp.ovid.com/ovidweb.cgi?T=JS&CSC=Y&NEWS=N&PAGE=fulltext&D=emed19&AN=622131059_x000D_ http://widgets.ebscohost.com/prod/customerspecific/s9815128/redirect.php?sid=OVID:embase&id=pmid:&id=doi:10.1111%2Fjgs.15376&issn=1532-5415&isbn=&volume=66&issue=Supplement+2&spage=S326&pages=S326&date=2018&title=Journal+of+the+American+Geriatrics+Society&atitle=Relationship+between+antibiotic+treatme…
First search	Exclude	Title abstract	Conference presentation	L. C. Andrade; A. M. Francisco; D. Smith	2019	Diclofenac-induced delirium in a non-demented elderly woman	Journal of the American Geriatrics Society	67(Supplement 1)			S179	https://ovidsp.ovid.com/ovidweb.cgi?T=JS&CSC=Y&NEWS=N&PAGE=fulltext&D=emed20&AN=627351832_x000D_ http://widgets.ebscohost.com/prod/customerspecific/s9815128/redirect.php?sid=OVID:embase&id=pmid:&id=doi:10.1111%2Fjgs.15898&issn=1532-5415&isbn=&volume=67&issue=Supplement+1&spage=S179&pages=S179&date=2019&title=Journal+of+the+American+Geriatrics+Society&atitle=Diclofenac-induced+delirium+in+a+non-de…
First search	Exclude	Title abstract	Conference presentation	A. A. B. A. Anne-Bahia; R. Yves; A. Christophe	2018	Antidepressants in French nursing homes for dependent elderly patients: the cross sectional associations of institutional factors with prescription conformance	European Geriatric Medicine	9(Supplement 1)			S56	https://ovidsp.ovid.com/ovidweb.cgi?T=JS&CSC=Y&NEWS=N&PAGE=fulltext&D=emed19&AN=631676373_x000D_ http://widgets.ebscohost.com/prod/customerspecific/s9815128/redirect.php?sid=OVID:embase&id=pmid:&id=doi:10.1007%2Fs41999-018-0097-4&issn=1878-7657&isbn=&volume=9&issue=Supplement+1&spage=S56&pages=S56&date=2018&title=European+Geriatric+Medicine&atitle=Antidepressants+in+French+nursing+homes+for+depen…
First search	Exclude	Title abstract	Conference presentation	Anonymous	2001	Legislation alone cannot ensure quality	Pharmaceutical Journal	267(7169)			516	https://ovidsp.ovid.com/ovidweb.cgi?T=JS&CSC=Y&NEWS=N&PAGE=fulltext&D=emed7&AN=33019707_x000D_ http://widgets.ebscohost.com/prod/customerspecific/s9815128/redirect.php?sid=OVID:embase&id=pmid:&id=doi:&issn=0031-6873&isbn=&volume=267&issue=7169&spage=516&pages=516&date=2001&title=Pharmaceutical+Journal&atitle=Legislation+alone+cannot+ensure+quality&aulast=&pid=%3Cauthor%3Eanonymous%3C%2Fauthor%3E%…
First search	Exclude	Title abstract	Conference presentation	Anonymous	2003	Drug errors and reactions in children - The role of the paediatric pharmacist	Pharmaceutical Journal	270(7231)			60-61	https://ovidsp.ovid.com/ovidweb.cgi?T=JS&CSC=Y&NEWS=N&PAGE=fulltext&D=emed8&AN=36131824_x000D_ http://widgets.ebscohost.com/prod/customerspecific/s9815128/redirect.php?sid=OVID:embase&id=pmid:&id=doi:&issn=0031-6873&isbn=&volume=270&issue=7231&spage=60&pages=60-61&date=2003&title=Pharmaceutical+Journal&atitle=Drug+errors+and+reactions+in+children+-+The+role+of+the+paediatric+pharmacist&aulast=&pi…
First search	Exclude	Title abstract	Conference presentation	Anonymous	2003	A Look Ahead to Geriatrics '03: ASCP's 25th Midyear Conference and Exhibition	Consultant Pharmacist	18(4)			325-365	https://ovidsp.ovid.com/ovidweb.cgi?T=JS&CSC=Y&NEWS=N&PAGE=fulltext&D=emed8&AN=38181850_x000D_ http://widgets.ebscohost.com/prod/customerspecific/s9815128/redirect.php?sid=OVID:embase&id=pmid:&id=doi:&issn=0888-5109&isbn=&volume=18&issue=4&spage=325&pages=325-365&date=2003&title=Consultant+Pharmacist&atitle=A+Look+Ahead+to+Geriatrics+%2703%3A+ASCP%27s+25th+Midyear+Conference+and+Exhibition&aulast…
First search	Exclude	Title abstract	Conference presentation	Anonymous	2004		Managed Care Interface	17(1)			44-49	https://ovidsp.ovid.com/ovidweb.cgi?T=JS&CSC=Y&NEWS=N&PAGE=fulltext&D=emed8&AN=38101622_x000D_ http://widgets.ebscohost.com/prod/customerspecific/s9815128/redirect.php?sid=OVID:embase&id=pmid:&id=doi:&issn=1096-5645&isbn=&volume=17&issue=1&spage=44&pages=44-49&date=2004&title=Managed+Care+Interface&atitle=American+Society+of+Consultant+Pharmacists&aulast=&pid=%3Cauthor%3Eanonymous%3C%2Fauthor%3E%…
First search	Exclude	Title abstract	Conference presentation	Anonymous	2011	59th Annual Scientific Meeting of the Irish Gerontological Society	Irish Journal of Medical Science. Conference: 59th Annual Scientific Meeting of the Irish Gerontological Society. Dublin Ireland. Conference Publication:	180		SUPPL. 10		https://ovidsp.ovid.com/ovidweb.cgi?T=JS&CSC=Y&NEWS=N&PAGE=fulltext&D=emed12&AN=70694636_x000D_ http://widgets.ebscohost.com/prod/customerspecific/s9815128/redirect.php?sid=OVID:embase&id=pmid:&id=doi:&issn=0021-1265&isbn=&volume=180&issue=SUPPL.+10&spage=&pages=&date=2011&title=Irish+Journal+of+Medical+Science&atitle=59th+Annual+Scientific+Meeting+of+the+Irish+Gerontological+Society&aulast=&pid=…
First search	Exclude	Title abstract	Conference presentation	Anonymous	2012	Annual European Congress of Rheumatology EULAR Abstracts 2012	Annals of the Rheumatic Disease. Conference: Annual European Congress of Rheumatology of the European League Against Rheumatism, EULAR	71		SUPPL. 3		https://ovidsp.ovid.com/ovidweb.cgi?T=JS&CSC=Y&NEWS=N&PAGE=fulltext&D=emed14&AN=71330031_x000D_ http://widgets.ebscohost.com/prod/customerspecific/s9815128/redirect.php?sid=OVID:embase&id=pmid:&id=doi:&issn=0003-4967&isbn=&volume=71&issue=SUPPL.+3&spage=&pages=&date=2013&title=Annals+of+the+Rheumatic+Disease&atitle=Annual+European+Congress+of+Rheumatology+EULAR+Abstracts+2012&aulast=&pid=%3Cautho…
First search	Exclude	Title abstract	Conference presentation	Anonymous	2014	Healthcare Cost, Quality, and Policy: Driving Stakeholder Innovation in Process and Practice""	Journal of Population Therapeutics and Clinical Pharmacology	21(1)			e116	https://ovidsp.ovid.com/ovidweb.cgi?T=JS&CSC=Y&NEWS=N&PAGE=fulltext&D=emed15&AN=75005894_x000D_ http://widgets.ebscohost.com/prod/customerspecific/s9815128/redirect.php?sid=OVID:embase&id=pmid:&id=doi:&issn=1710-6222&isbn=&volume=21&issue=1&spage=e116&pages=e116&date=2014&title=Journal+of+Population+Therapeutics+and+Clinical+Pharmacology&atitle=%22Healthcare+Cost%2C+Quality%2C+and+Policy%3A+Drivi…
First search	Exclude	Title abstract	Conference presentation	Anonymous	2015	Biological Psychiatry Congress 2015	South African Journal of Psychiatry. Conference: Biological Psychiatry Congress	21	3			https://ovidsp.ovid.com/ovidweb.cgi?T=JS&CSC=Y&NEWS=N&PAGE=fulltext&D=emed16&AN=617784715_x000D_ http://widgets.ebscohost.com/prod/customerspecific/s9815128/redirect.php?sid=OVID:embase&id=pmid:&id=doi:&issn=1608-9685&isbn=&volume=21&issue=3&spage=&pages=&date=2015&title=South+African+Journal+of+Psychiatry&atitle=Biological+Psychiatry+Congress+2015&aulast=&pid=%3Cauthor%3Eanonymous%3C%2Fauthor%3E…
First search	Exclude	Title abstract	Conference presentation	Anonymous	2015	Nordic Social Pharmacy and Health Services Research Conference and the Nordic Networking Group of Clinical Pharmacy	International Journal of Clinical Pharmacy. Conference: Nordic Social Pharmacy and Health Services Research Conference and the Nordic Networking Group of Clinical Pharmacy. Tartu Estonia	37		1 Supplement 1		https://ovidsp.ovid.com/ovidweb.cgi?T=JS&CSC=Y&NEWS=N&PAGE=fulltext&D=emed16&AN=616414043_x000D_ http://widgets.ebscohost.com/prod/customerspecific/s9815128/redirect.php?sid=OVID:embase&id=pmid:&id=doi:&issn=2210-7711&isbn=&volume=37&issue=1+Supplement+1&spage=&pages=&date=2015&title=International+Journal+of+Clinical+Pharmacy&atitle=Nordic+Social+Pharmacy+and+Health+Services+Research+Conference+a…
First search	Exclude	Title abstract	Conference presentation	Anonymous	2015	2015 EAHP Congress	European Journal of Hospital Pharmacy. Conference: 20th Congress of the European Association of Hospital Pharmacists. Hamburg Germany	22		Supplement 1		https://ovidsp.ovid.com/ovidweb.cgi?T=JS&CSC=Y&NEWS=N&PAGE=fulltext&D=emed16&AN=614322549_x000D_ http://widgets.ebscohost.com/prod/customerspecific/s9815128/redirect.php?sid=OVID:embase&id=pmid:&id=doi:&issn=2047-9964&isbn=&volume=22&issue=Supplement+1&spage=&pages=&date=2015&title=European+Journal+of+Hospital+Pharmacy&atitle=2015+EAHP+Congress&aulast=&pid=%3Cauthor%3Eanonymous%3C%2Fauthor%3E%3CA…
First search	Exclude	Title abstract	Conference presentation	Anonymous	2016	Ancips 2016	Indian Journal of Psychiatry. Conference: 68th Annual National Conference of the Indian Psychiatric Society, ANCIPS	58		5 Supplement 1		https://ovidsp.ovid.com/ovidweb.cgi?T=JS&CSC=Y&NEWS=N&PAGE=fulltext&D=emed17&AN=619588488_x000D_ http://widgets.ebscohost.com/prod/customerspecific/s9815128/redirect.php?sid=OVID:embase&id=pmid:&id=doi:&issn=1998-3794&isbn=&volume=58&issue=5+Supplement+1&spage=&pages=&date=2016&title=Indian+Journal+of+Psychiatry&atitle=ANCIPS+2016&aulast=&pid=%3Cauthor%3Eanonymous%3C%2Fauthor%3E%3CAN%3E619588488%…
First search	Exclude	Title abstract	Conference presentation	Anonymous	2016	Abstracts from the 2016 AAGP Annual Meeting	American Journal of Geriatric Psychiatry. Conference	24		3 Supplement 1		https://ovidsp.ovid.com/ovidweb.cgi?T=JS&CSC=Y&NEWS=N&PAGE=fulltext&D=emed17&AN=614873492_x000D_ http://widgets.ebscohost.com/prod/customerspecific/s9815128/redirect.php?sid=OVID:embase&id=pmid:&id=doi:&issn=1545-7214&isbn=&volume=24&issue=3+Supplement+1&spage=&pages=&date=2016&title=American+Journal+of+Geriatric+Psychiatry&atitle=Abstracts+from+the+2016+AAGP+Annual+Meeting&aulast=&pid=%3Cauthor%…
First search	Exclude	Title abstract	Conference presentation	Anonymous	2016	2nd African College of Neuropsychopharmacology Congress	Acta Neuropsychiatrica. Conference: 2nd African College of Neuropsychopharmacology Congress. Cape Town South Africa	28		Supplement 3		https://ovidsp.ovid.com/ovidweb.cgi?T=JS&CSC=Y&NEWS=N&PAGE=fulltext&D=emed17&AN=611740685_x000D_ http://widgets.ebscohost.com/prod/customerspecific/s9815128/redirect.php?sid=OVID:embase&id=pmid:&id=doi:&issn=1601-5215&isbn=&volume=28&issue=Supplement+3&spage=&pages=&date=2016&title=Acta+Neuropsychiatrica&atitle=2nd+African+College+of+Neuropsychopharmacology+Congress&aulast=&pid=%3Cauthor%3Eanonym…
First search	Exclude	Title abstract	Conference presentation	Anonymous	2017		Value in Health. Conference: ISPOR 22nd Annual International Meeting. Boston, MA United States	20	5			https://ovidsp.ovid.com/ovidweb.cgi?T=JS&CSC=Y&NEWS=N&PAGE=fulltext&D=emed18&AN=617599151_x000D_ http://widgets.ebscohost.com/prod/customerspecific/s9815128/redirect.php?sid=OVID:embase&id=pmid:&id=doi:&issn=1524-4733&isbn=&volume=20&issue=5&spage=&pages=&date=2017&title=Value+in+Health&atitle=ISPOR+22nd+Annual+European+Congress+Research+Abstracts&aulast=&pid=%3Cauthor%3Eanonymous%3C%2Fauthor%3E%…
First search	Exclude	Title abstract	Conference presentation	Anonymous	2017	Abstracts of the Royal Pharmaceutical Society, RPS Winter Summit 2017	International Journal of Pharmacy Practice. Conference: Royal Pharmaceutical Society, RPS Winter Summit	25		Supplement 2		https://ovidsp.ovid.com/ovidweb.cgi?T=JS&CSC=Y&NEWS=N&PAGE=fulltext&D=emed18&AN=620211076_x000D_ http://widgets.ebscohost.com/prod/customerspecific/s9815128/redirect.php?sid=OVID:embase&id=pmid:&id=doi:&issn=2042-7174&isbn=&volume=25&issue=Supplement+2&spage=&pages=&date=2017&title=International+Journal+of+Pharmacy+Practice&atitle=Abstracts+of+the+Royal+Pharmaceutical+Society%2C+RPS+Winter+Summit…
First search	Exclude	Title abstract	Conference presentation	Anonymous	2017	Prescribing and Research in Medicines Management (UK and Ireland) Annual Conference 2017	Pharmacoepidemiology and Drug Safety. Conference: Prescribing and Research in Medicines Management	26		Supplement 1		https://ovidsp.ovid.com/ovidweb.cgi?T=JS&CSC=Y&NEWS=N&PAGE=fulltext&D=emed18&AN=616623787_x000D_ http://widgets.ebscohost.com/prod/customerspecific/s9815128/redirect.php?sid=OVID:embase&id=pmid:&id=doi:&issn=1099-1557&isbn=&volume=26&issue=Supplement+1&spage=&pages=&date=2017&title=Pharmacoepidemiology+and+Drug+Safety&atitle=Prescribing+and+Research+in+Medicines+Management+%28UK+and+Ireland%29+An…
First search	Exclude	Title abstract	Conference presentation	Anonymous	2018	64th Annual National Conference of Association of Physiologists and Pharmacologists of India	Indian Journal of Physiology and Pharmacology. Conference: 64th Annual National Conference of Association of Physiologists and Pharmacologists of India, APPICON	62		Supplement 1		https://ovidsp.ovid.com/ovidweb.cgi?T=JS&CSC=Y&NEWS=N&PAGE=fulltext&D=emexb&AN=639031308_x000D_ http://widgets.ebscohost.com/prod/customerspecific/s9815128/redirect.php?sid=OVID:embase&id=pmid:&id=doi:&issn=0019-5499&isbn=&volume=62&issue=Supplement+1&spage=&pages=&date=2018&title=Indian+Journal+of+Physiology+and+Pharmacology&atitle=64th+Annual+National+Conference+of+Association+of+Physiologists+…
First search	Exclude	Title abstract	Conference presentation	Anonymous	2018	Physiotherapy UK Conference 2018 Abstracts	Physiotherapy	105		Supplement 1		https://ovidsp.ovid.com/ovidweb.cgi?T=JS&CSC=Y&NEWS=N&PAGE=fulltext&D=emed20&AN=2001540469_x000D_ http://widgets.ebscohost.com/prod/customerspecific/s9815128/redirect.php?sid=OVID:embase&id=pmid:&id=doi:&issn=0031-9406&isbn=&volume=105&issue=Supplement+1&spage=&pages=&date=2019&title=Physiotherapy+%28United+Kingdom%29&atitle=Physiotherapy+UK+Conference+2018+Abstracts&aulast=&pid=%3Cauthor%3Eanony…
First search	Exclude	Title abstract	Conference presentation	Anonymous	2018	2018 American Society of Consultant Pharmacists Annual Meeting and Exhibition Abstracts of Posters	Consultant Pharmacist. Conference	33	10			https://ovidsp.ovid.com/ovidweb.cgi?T=JS&CSC=Y&NEWS=N&PAGE=fulltext&D=emed19&AN=625245321_x000D_ http://widgets.ebscohost.com/prod/customerspecific/s9815128/redirect.php?sid=OVID:embase&id=pmid:&id=doi:&issn=0888-5109&isbn=&volume=33&issue=10&spage=&pages=&date=2018&title=Consultant+Pharmacist&atitle=2018+American+Society+of+Consultant+Pharmacists+Annual+Meeting+and+Exhibition+Abstracts+of+Poster…
First search	Exclude	Title abstract	Conference presentation	Anonymous	2018	Abstracts from the 2018 Society of General Internal Medicine Annual Meeting	Journal of General Internal Medicine. Conference: 41st Annual Meeting of the Society of General Internal Medicine, SGIM	33		2 Supplement 1		https://ovidsp.ovid.com/ovidweb.cgi?T=JS&CSC=Y&NEWS=N&PAGE=fulltext&D=emed19&AN=622331286_x000D_ http://widgets.ebscohost.com/prod/customerspecific/s9815128/redirect.php?sid=OVID:embase&id=pmid:&id=doi:&issn=1525-1497&isbn=&volume=33&issue=2+Supplement+1&spage=&pages=&date=2018&title=Journal+of+General+Internal+Medicine&atitle=Abstracts+from+the+2018+Society+of+General+Internal+Medicine+Annual+Me…
First search	Exclude	Title abstract	Conference presentation	Anonymous	2018	Abstracts of Papers Presented at the Health Services Research and Pharmacy Practice Conference 2018	International Journal of Pharmacy Practice. Conference: 24th Health Services Research and Pharmacy Practice Conference, HSRPP	26		Supplement 1		https://ovidsp.ovid.com/ovidweb.cgi?T=JS&CSC=Y&NEWS=N&PAGE=fulltext&D=emed19&AN=621669949_x000D_ http://widgets.ebscohost.com/prod/customerspecific/s9815128/redirect.php?sid=OVID:embase&id=pmid:&id=doi:&issn=2042-7174&isbn=&volume=26&issue=Supplement+1&spage=&pages=&date=2018&title=International+Journal+of+Pharmacy+Practice&atitle=Abstracts+of+Papers+Presented+at+the+Health+Services+Research+and+…
First search	Exclude	Title abstract	Conference presentation	Anonymous	2019	2019 ASICS SMA Conference, Novotel Twin Waters, 23rd - 26th October	Journal of Science and Medicine in Sport	22(Supplement 2)			S1-S116	https://ovidsp.ovid.com/ovidweb.cgi?T=JS&CSC=Y&NEWS=N&PAGE=fulltext&D=emed20&AN=2002981698_x000D_ http://widgets.ebscohost.com/prod/customerspecific/s9815128/redirect.php?sid=OVID:embase&id=pmid:&id=doi:10.1016%2Fj.jsams.2019.06.005&issn=1440-2440&isbn=&volume=22&issue=Supplement+2&spage=S1&pages=S1-S116&date=2019&title=Journal+of+Science+and+Medicine+in+Sport&atitle=2019+ASICS+SMA+Conference%2C+…
First search	Exclude	Title abstract	Conference presentation	Anonymous	2019	Abstracts from the Atlantic Corridor Medical Student Research Conference	Irish Journal of Medical Science. Conference: Atlantic Corridor Medical Student Research Conference. Cork Ireland	188		Supplement 12		https://ovidsp.ovid.com/ovidweb.cgi?T=JS&CSC=Y&NEWS=N&PAGE=fulltext&D=emed20&AN=631904820_x000D_ http://widgets.ebscohost.com/prod/customerspecific/s9815128/redirect.php?sid=OVID:embase&id=pmid:&id=doi:&issn=1863-4362&isbn=&volume=188&issue=Supplement+12&spage=&pages=&date=2019&title=Irish+Journal+of+Medical+Science&atitle=Abstracts+from+the+Atlantic+Corridor+Medical+Student+Research+Conference&a…
First search	Exclude	Title abstract	Conference presentation	Anonymous	2019	19th IPA International Congress	International Psychogeriatrics. Conference: 19th International Congress of the International Psychogeriatric Association, IPA	31		Supplement 1		https://ovidsp.ovid.com/ovidweb.cgi?T=JS&CSC=Y&NEWS=N&PAGE=fulltext&D=emed20&AN=630689550_x000D_ http://widgets.ebscohost.com/prod/customerspecific/s9815128/redirect.php?sid=OVID:embase&id=pmid:&id=doi:&issn=1741-203X&isbn=&volume=31&issue=Supplement+1&spage=&pages=&date=2019&title=International+Psychogeriatrics&atitle=19th+IPA+International+Congress&aulast=&pid=%3Cauthor%3Eanonymous%3C%2Fauthor%…
First search	Exclude	Title abstract	Conference presentation	Anonymous	2019	AGS 2019 Annual Meeting	Journal of the American Geriatrics Society. Conference	67		Supplement 1		https://ovidsp.ovid.com/ovidweb.cgi?T=JS&CSC=Y&NEWS=N&PAGE=fulltext&D=emed20&AN=627353104_x000D_ http://widgets.ebscohost.com/prod/customerspecific/s9815128/redirect.php?sid=OVID:embase&id=pmid:&id=doi:&issn=1532-5415&isbn=&volume=67&issue=Supplement+1&spage=&pages=&date=2019&title=Journal+of+the+American+Geriatrics+Society&atitle=AGS+2019+Annual+Meeting&aulast=&pid=%3Cauthor%3Eanonymous%3C%2Faut…
First search	Exclude	Title abstract	Conference presentation	Anonymous	2019	47th ESCP Symposium on Clinical Pharmacy Personalised Pharmacy Care	International Journal of Clinical Pharmacy. Conference: 47th ESCP Symposium on Clinical Pharmacy. Belfast United Kingdom	41	1			https://ovidsp.ovid.com/ovidweb.cgi?T=JS&CSC=Y&NEWS=N&PAGE=fulltext&D=emed20&AN=626534428_x000D_ http://widgets.ebscohost.com/prod/customerspecific/s9815128/redirect.php?sid=OVID:embase&id=pmid:&id=doi:&issn=2210-7711&isbn=&volume=41&issue=1&spage=&pages=&date=2019&title=International+Journal+of+Clinical+Pharmacy&atitle=47th+ESCP+Symposium+on+Clinical+Pharmacy+Personalised+Pharmacy+Care&aulast=&p…
First search	Exclude	Title abstract	Conference presentation	Anonymous	2020	The Palliative Care Congress 1 Specialty: 3 Settings - Home, Hospice, Hospital	BMJ Supportive and Palliative Care. Conference: Palliative Care Congress	10		Supplement 1		https://ovidsp.ovid.com/ovidweb.cgi?T=JS&CSC=Y&NEWS=N&PAGE=fulltext&D=emexb&AN=638960016_x000D_ http://widgets.ebscohost.com/prod/customerspecific/s9815128/redirect.php?sid=OVID:embase&id=pmid:&id=doi:&issn=2045-4368&isbn=&volume=10&issue=Supplement+1&spage=&pages=&date=2020&title=BMJ+Supportive+and+Palliative+Care&atitle=The+Palliative+Care+Congress+1+Specialty%3A+3+Settings+-+Home%2C+Hospice%2C…
First search	Exclude	Title abstract	Conference presentation	Anonymous	2021	49th ESCP Symposium on Clinical Pharmacy	International Journal of Clinical Pharmacy. Conference: 49th ESCP Symposium on Clinical Pharmacy. Virtual.	43	6			https://ovidsp.ovid.com/ovidweb.cgi?T=JS&CSC=Y&NEWS=N&PAGE=fulltext&D=emexa&AN=636791949_x000D_ http://widgets.ebscohost.com/prod/customerspecific/s9815128/redirect.php?sid=OVID:embase&id=pmid:&id=doi:&issn=2210-7711&isbn=&volume=43&issue=6&spage=&pages=&date=2021&title=International+Journal+of+Clinical+Pharmacy&atitle=49th+ESCP+Symposium+on+Clinical+Pharmacy&aulast=&pid=%3Cauthor%3Eanonymous%3C%…
First search	Exclude	Title abstract	Conference presentation	Anonymous	2022	AGS 2022 Annual Meeting	Epidemiology. Conference: Annual Scientific Meeting of the American Geriatrics Society, AGS	70		SUPPL 1		https://ovidsp.ovid.com/ovidweb.cgi?T=JS&CSC=Y&NEWS=N&PAGE=fulltext&D=emexa&AN=637954609_x000D_ http://widgets.ebscohost.com/prod/customerspecific/s9815128/redirect.php?sid=OVID:embase&id=pmid:&id=doi:&issn=1531-5487&isbn=&volume=70&issue=SUPPL+1&spage=&pages=&date=2022&title=Epidemiology&atitle=AGS+2022+Annual+Meeting&aulast=&pid=%3Cauthor%3Eanonymous%3C%2Fauthor%3E%3CAN%3E637954609%3C%2FAN%3E%3…
First search	Exclude	Title abstract	Conference presentation	K. Arai; N. Suzuki; J. Ajiro	2015	Challenges at Joetsu, Japan, to prevent secondary fracture for hip fracture patients-to suppress an increase by spreading the osteoporosis treatment and collaboration with family doctors	Annals of the Rheumatic Diseases	2)			1200-1201	https://ovidsp.ovid.com/ovidweb.cgi?T=JS&CSC=Y&NEWS=N&PAGE=fulltext&D=emed16&AN=72154307_x000D_ http://widgets.ebscohost.com/prod/customerspecific/s9815128/redirect.php?sid=OVID:embase&id=pmid:&id=doi:10.1136%2Fannrheumdis-2015-eular.3256&issn=0003-4967&isbn=&volume=74&issue=SUPPL.+2&spage=1200&pages=1200-1201&date=2015&title=Annals+of+the+Rheumatic+Diseases&atitle=Challenges+at+Joetsu%2C+Japan%2…
First search	Exclude	Title abstract	Conference presentation	G. Araklitis; A. Rantell; G. Baines; R. Flint; K. Pine; D. Robinson; L. D. Cardozo	2019	Pharmacists knowledge regarding the management of overactive bladder in elderly women	International Urogynecology Journal	30(1 Supplement)			S320-S321	https://ovidsp.ovid.com/ovidweb.cgi?T=JS&CSC=Y&NEWS=N&PAGE=fulltext&D=emed20&AN=631725977_x000D_ http://widgets.ebscohost.com/prod/customerspecific/s9815128/redirect.php?sid=OVID:embase&id=pmid:&id=doi:10.1007%2Fs00192-019-04116-3&issn=1433-3023&isbn=&volume=30&issue=1+Supplement&spage=S320&pages=S320-S321&date=2019&title=International+Urogynecology+Journal&atitle=Pharmacists+knowledge+regarding+…
First search	Exclude	Title abstract	Conference presentation	G. Aral; E. O. Karaguzel; D. S. Aykut; F. C. Arslan	2018	Parkinsonism induced by low dose aripiprazole in combination with sertraline: A case report	Psychiatry and Clinical Psychopharmacology	28(Supplement 1)			150-151	https://ovidsp.ovid.com/ovidweb.cgi?T=JS&CSC=Y&NEWS=N&PAGE=fulltext&D=emexb&AN=639265085_x000D_ http://widgets.ebscohost.com/prod/customerspecific/s9815128/redirect.php?sid=OVID:embase&id=pmid:&id=doi:10.1080%2F24750573.2018.1467600&issn=2475-0581&isbn=&volume=28&issue=Supplement+1&spage=150&pages=150-151&date=2018&title=Psychiatry+and+Clinical+Psychopharmacology&atitle=Parkinsonism+induced+by+lo…
First search	Exclude	Title abstract	Conference presentation	J. Arbizu; G. Marti; C. Lorenzo-Bosquet; C. Gamez; M. Gomez-Rio; C. Marsal; M. Balsa; B. Rodriguez-Alfonso; A. Garcia-Vicente; R. Larumbe; E. Caballero; A. Gomez-Grande; P. Sopena; L. Dominguez-Gadea; A. Rotger; V. Camacho; J. Boan; P. Tamayo; A. Perissinotti; I. Penuelas; C. Carnero; P. Martinez-Lage; I. Carrio	2019	Clinical outcome of amyloid PET: Interim analysis of the spanish registry of amyloid PET	European Journal of Nuclear Medicine and Molecular Imaging	46(1 Supplement 1)			S317-S318	https://ovidsp.ovid.com/ovidweb.cgi?T=JS&CSC=Y&NEWS=N&PAGE=fulltext&D=emed20&AN=629698983_x000D_ http://widgets.ebscohost.com/prod/customerspecific/s9815128/redirect.php?sid=OVID:embase&id=pmid:&id=doi:10.1007%2Fs00259-019-04486-2&issn=1619-7089&isbn=&volume=46&issue=1+Supplement+1&spage=S317&pages=S317-S318&date=2019&title=European+Journal+of+Nuclear+Medicine+and+Molecular+Imaging&atitle=Clinica…
First search	Exclude	Title abstract	Conference presentation	M. Arnaoudova	2012	Conventional antipsychotics versus atypical antipsychotics in elderly patients with psychiatric disorders	European Neuropsychopharmacology	2)			S320-S321	https://ovidsp.ovid.com/ovidweb.cgi?T=JS&CSC=Y&NEWS=N&PAGE=fulltext&D=emed13&AN=70909521_x000D_ http://widgets.ebscohost.com/prod/customerspecific/s9815128/redirect.php?sid=OVID:embase&id=pmid:&id=doi:&issn=0924-977X&isbn=&volume=22&issue=SUPPL.+2&spage=S320&pages=S320-S321&date=2012&title=European+Neuropsychopharmacology&atitle=Conventional+antipsychotics+versus+atypical+antipsychotics+in+elderl…
First search	Exclude	Title abstract	Conference presentation	K. Arnold	2003	Implementation of NICE guidance on Cox-II selective inhibitors	Journal of Clinical Excellence	4(3)			315-317	https://ovidsp.ovid.com/ovidweb.cgi?T=JS&CSC=Y&NEWS=N&PAGE=fulltext&D=emed8&AN=36469455_x000D_ http://widgets.ebscohost.com/prod/customerspecific/s9815128/redirect.php?sid=OVID:embase&id=pmid:&id=doi:&issn=1465-9883&isbn=&volume=4&issue=3&spage=315&pages=315-317&date=2003&title=Journal+of+Clinical+Excellence&atitle=Implementation+of+NICE+guidance+on+Cox-II+selective+inhibitors&aulast=Arnold&pid=%…
First search	Exclude	Title abstract	Conference presentation	I. Arslan; J. Damen; M. de Wilde; J. van den Driest; P. Bindels; S. Bierma-Zeinstra; D. Schiphof	2021	Underrecoding of knee osteoarthritis: a population-based study with electronic health records in Dutch general practice	Osteoarthritis and Cartilage	29(Supplement 1)			S70-S71	https://ovidsp.ovid.com/ovidweb.cgi?T=JS&CSC=Y&NEWS=N&PAGE=fulltext&D=emed22&AN=2011701808_x000D_ http://widgets.ebscohost.com/prod/customerspecific/s9815128/redirect.php?sid=OVID:embase&id=pmid:&id=doi:10.1016%2Fj.joca.2021.02.100&issn=1063-4584&isbn=&volume=29&issue=Supplement+1&spage=S70&pages=S70-S71&date=2021&title=Osteoarthritis+and+Cartilage&atitle=Underrecoding+of+knee+osteoarthritis%3A+a…
First search	Exclude	Title abstract	Conference presentation	L. Ashley; R. Kelley; A. Griffiths; F. Cowdell; M. Collinson; E. Mason; A. Farrin; J. Hennell; A. Henry; H. Inman; A. Procter; C. Surr	2020	Improving cancer treatment and care for people with comorbid dementia	Psycho-Oncology	29(Supplement 2)			7-8	https://ovidsp.ovid.com/ovidweb.cgi?T=JS&CSC=Y&NEWS=N&PAGE=fulltext&D=emed21&AN=632005580_x000D_ http://widgets.ebscohost.com/prod/customerspecific/s9815128/redirect.php?sid=OVID:embase&id=pmid:&id=doi:10.1002%2Fpon.5334&issn=1099-1611&isbn=&volume=29&issue=Supplement+2&spage=7&pages=7-8&date=2020&title=Psycho-Oncology&atitle=Improving+cancer+treatment+and+care+for+people+with+comorbid+dementia&a…
First search	Exclude	Title abstract	Conference presentation	A. Ashworth; V. Cowper; R. Griffin; D. Holman; L. Lowes; C. Tancock; D. Lanyon	2020	Appropriate prescribing of oral nutritional supplements using dietetic outcomes	Clinical Nutrition ESPEN	35			249	https://ovidsp.ovid.com/ovidweb.cgi?T=JS&CSC=Y&NEWS=N&PAGE=fulltext&D=emed21&AN=2004592653_x000D_ http://widgets.ebscohost.com/prod/customerspecific/s9815128/redirect.php?sid=OVID:embase&id=pmid:&id=doi:10.1016%2Fj.clnesp.2019.12.092&issn=2405-4577&isbn=&volume=35&issue=&spage=249&pages=249&date=2020&title=Clinical+Nutrition+ESPEN&atitle=Appropriate+prescribing+of+oral+nutritional+supplements+usi…
First search	Exclude	Title abstract	Conference presentation	A. Atwal; A. Schabas; C. Taylor; A. J. Head; A. Traboulsee; K. Barclay; R. Carruthers	2019	A descriptive nation-wide survey of laboratory monitoring practices of multiple sclerosis clinicians in Canada	Neurology. Conference: 71st Annual Meeting of the American Academy of Neurology, AAN	92		15 Supplement 1		https://ovidsp.ovid.com/ovidweb.cgi?T=JS&CSC=Y&NEWS=N&PAGE=fulltext&D=emed20&AN=629239644_x000D_ http://widgets.ebscohost.com/prod/customerspecific/s9815128/redirect.php?sid=OVID:embase&id=pmid:&id=doi:&issn=1526-632X&isbn=&volume=92&issue=15+Supplement+1&spage=&pages=&date=2019&title=Neurology&atitle=A+descriptive+nation-wide+survey+of+laboratory+monitoring+practices+of+multiple+sclerosis+clinic…
First search	Exclude	Title abstract	Conference presentation	B. Aubry-Rozier; O. Lamy; D. Hans; P. Zufferey; A. So; M. A. Krieg; D. Stoll	2013	Improvement of adherence with oral daily vitamin D supplementation in a rheumatologic population: A pre/poststudy	Osteoporosis International	1)			S326	https://ovidsp.ovid.com/ovidweb.cgi?T=JS&CSC=Y&NEWS=N&PAGE=fulltext&D=emed14&AN=71243170_x000D_ http://widgets.ebscohost.com/prod/customerspecific/s9815128/redirect.php?sid=OVID:embase&id=pmid:&id=doi:10.1007%2Fs00198-013-2312-y&issn=0937-941X&isbn=&volume=24&issue=1+SUPPL.+1&spage=S326&pages=S326&date=2013&title=Osteoporosis+International&atitle=Improvement+of+adherence+with+oral+daily+vitamin+D…
First search	Exclude	Title abstract	Conference presentation	C. Avendano; B. Ruiz; C. Payares; A. Sancho; L. J. Del Peral; J. A. Garcia-Merino	2016	What barriers do physicians face for medicines prescription in the Spanish national health service? a survey of medical prescription in multiple sclerosis	Basic and Clinical Pharmacology and Toxicology	119(Supplement 1)			49	https://ovidsp.ovid.com/ovidweb.cgi?T=JS&CSC=Y&NEWS=N&PAGE=fulltext&D=emed17&AN=617434119_x000D_ http://widgets.ebscohost.com/prod/customerspecific/s9815128/redirect.php?sid=OVID:embase&id=pmid:&id=doi:10.1111%2Fbcpt.12588&issn=1742-7843&isbn=&volume=119&issue=Supplement+1&spage=49&pages=49&date=2016&title=Basic+and+Clinical+Pharmacology+and+Toxicology&atitle=What+barriers+do+physicians+face+for+…
First search	Exclude	Title abstract	Conference presentation	E. Ayers; A. Ansari; D. Boulifard; R. Chalmer; E. Amy; R. Malik; C. Wang; E. Weiss; J. Zwerling; J. Verghese	2019	5-Cog to Improve Detection of Cognitive Impairment and Dementia in Primary Care: A Randomized Clinical Trial Protocol	Alzheimer's and Dementia	15(7 Supplement)			P1282	https://ovidsp.ovid.com/ovidweb.cgi?T=JS&CSC=Y&NEWS=N&PAGE=fulltext&D=emed20&AN=2003374693_x000D_ http://widgets.ebscohost.com/prod/customerspecific/s9815128/redirect.php?sid=OVID:embase&id=pmid:&id=doi:10.1016%2Fj.jalz.2019.06.3681&issn=1552-5260&isbn=&volume=15&issue=7+Supplement&spage=P1282&pages=P1282&date=2019&title=Alzheimer%27s+and+Dementia&atitle=5-COG+TO+IMPROVE+DETECTION+OF+COGNITIVE+IM…
First search	Exclude	Title abstract	Conference presentation	D. R. Azizoddin; K. A. S. Anderson; A. R. Baltazar; M. R. Beck; J. A. Tulsky; R. R. Edwards; M. Businelle; A. C. Enzinger	2022	Development of an mHealth app integrating pain-cognitive behavioral therapy and opioid support for patients with advanced cancer (STAMP+CBT)	Journal of Clinical Oncology	40(28 Supplement)			418	https://ovidsp.ovid.com/ovidweb.cgi?T=JS&CSC=Y&NEWS=N&PAGE=fulltext&D=emexb&AN=639384991_x000D_ http://widgets.ebscohost.com/prod/customerspecific/s9815128/redirect.php?sid=OVID:embase&id=pmid:&id=doi:10.1200%2FJCO.2022.40.28_suppl.418&issn=1527-7755&isbn=&volume=40&issue=28+Supplement&spage=418&pages=418&date=2022&title=Journal+of+Clinical+Oncology&atitle=Development+of+an+mHealth+app+integratin…
First search	Exclude	Title abstract	Conference presentation	C. G. Bachmann; R. Berkels; F. Grieger; K. Stiasny-Kolster	2014	Effectiveness and safety of FDA- and EMA-approved doses of rotigotine in restless legs syndrome: Results from a German observational study	Movement Disorders	1)			S300-S301	https://ovidsp.ovid.com/ovidweb.cgi?T=JS&CSC=Y&NEWS=N&PAGE=fulltext&D=emed15&AN=71496855_x000D_ http://widgets.ebscohost.com/prod/customerspecific/s9815128/redirect.php?sid=OVID:embase&id=pmid:&id=doi:10.1002%2Fmds.25914&issn=0885-3185&isbn=&volume=29&issue=SUPPL.+1&spage=S300&pages=S300-S301&date=2014&title=Movement+Disorders&atitle=Effectiveness+and+safety+of+FDA-+and+EMA-approved+doses+of+roti…
First search	Exclude	Title abstract	Conference presentation	C. G. Bachmann; R. Berkels; E. Schollmayer; F. Grieger; T. Lauterbach; K. Stiasny-Kolster	2012	Effectiveness and safety of rotigotine transdermal patch in restless legs syndrome: Results from a German observational study in a practice setting	Movement Disorders	1)			S401	https://ovidsp.ovid.com/ovidweb.cgi?T=JS&CSC=Y&NEWS=N&PAGE=fulltext&D=emed13&AN=70802552_x000D_ http://widgets.ebscohost.com/prod/customerspecific/s9815128/redirect.php?sid=OVID:embase&id=pmid:&id=doi:10.1002%2Fmds.25051&issn=0885-3185&isbn=&volume=27&issue=SUPPL.+1&spage=S401&pages=S401&date=2012&title=Movement+Disorders&atitle=Effectiveness+and+safety+of+rotigotine+transdermal+patch+in+restless…
First search	Exclude	Title abstract	Conference presentation	A. Bacle; B. Hue; C. Lebert; B. Troussier; P. Le Corre; V. Gicquel	2019	Patients with multiple sclerosis treated with high doses of biotin: Prevention of significant biological examination disturbances by hospital pharmacists	European Journal of Hospital Pharmacy	26(Supplement 1)			A291	https://ovidsp.ovid.com/ovidweb.cgi?T=JS&CSC=Y&NEWS=N&PAGE=fulltext&D=emed20&AN=628194391_x000D_ http://widgets.ebscohost.com/prod/customerspecific/s9815128/redirect.php?sid=OVID:embase&id=pmid:&id=doi:10.1136%2Fejhpharm-2019-eahpconf.626&issn=2047-9956&isbn=&volume=26&issue=Supplement+1&spage=A291&pages=A291&date=2019&title=European+Journal+of+Hospital+Pharmacy&atitle=Patients+with+multiple+scle…
First search	Exclude	Title abstract	Conference presentation	E. M. Badley; L. Moore; M. A. M. Gignac	2015	Perceived barriers in care for arthritis	Arthritis and Rheumatology. Conference: American College of Rheumatology/Association of Rheumatology Health Professionals Annual Scientific Meeting, ACR/ARHP	67		SUPPL. 10		https://ovidsp.ovid.com/ovidweb.cgi?T=JS&CSC=Y&NEWS=N&PAGE=fulltext&D=emed16&AN=72097105_x000D_ http://widgets.ebscohost.com/prod/customerspecific/s9815128/redirect.php?sid=OVID:embase&id=pmid:&id=doi:10.1002%2Fart.39448&issn=2326-5191&isbn=&volume=67&issue=SUPPL.+10&spage=1&pages=&date=2015&title=Arthritis+and+Rheumatology&atitle=Perceived+barriers+in+care+for+arthritis&aulast=Badley&pid=%3Cauth…
First search	Exclude	Title abstract	Conference presentation	E. M. Badley; C. Nagamuthu; L. Moore; M. A. Gignac	2015	Perceived barriers in care for osteoarthritis	Osteoarthritis and Cartilage	2)			A48	https://ovidsp.ovid.com/ovidweb.cgi?T=JS&CSC=Y&NEWS=N&PAGE=fulltext&D=emed16&AN=71906613_x000D_ http://widgets.ebscohost.com/prod/customerspecific/s9815128/redirect.php?sid=OVID:embase&id=pmid:&id=doi:&issn=1063-4584&isbn=&volume=23&issue=SUPPL.+2&spage=A48&pages=A48&date=2015&title=Osteoarthritis+and+Cartilage&atitle=Perceived+barriers+in+care+for+osteoarthritis&aulast=Badley&pid=%3Cauthor%3EBad…
First search	Exclude	Title abstract	Conference presentation	D. Baik; H. Y. Kang	2019	Pnd66 Assessing the Potentially Inappropriate Use of Acetylcholinesterase Inhibitors in Elderly Patients with Parkinson Disease Using Korea National Health Insurance Claims Data	Value in Health	22(Supplement 3)			S749	https://ovidsp.ovid.com/ovidweb.cgi?T=JS&CSC=Y&NEWS=N&PAGE=fulltext&D=emed20&AN=2004268139_x000D_ http://widgets.ebscohost.com/prod/customerspecific/s9815128/redirect.php?sid=OVID:embase&id=pmid:&id=doi:10.1016%2Fj.jval.2019.09.1836&issn=1098-3015&isbn=&volume=22&issue=Supplement+3&spage=S749&pages=S749&date=2019&title=Value+in+Health&atitle=PND66+ASSESSING+THE+POTENTIALLY+INAPPROPRIATE+USE+OF+AC…
First search	Exclude	Title abstract	Conference presentation	K. Bailey; N. Sahota; U. To; P. Hedera	2022	Patient and Physician Experiences of Wilson Disease (Wd) Diagnosis and Management in the USA: A Qualitative Study	Gastroenterology	162(7 Supplement)			S-1149-S-1150	https://ovidsp.ovid.com/ovidweb.cgi?T=JS&CSC=Y&NEWS=N&PAGE=fulltext&D=emexb&AN=2018831328_x000D_ http://widgets.ebscohost.com/prod/customerspecific/s9815128/redirect.php?sid=OVID:embase&id=pmid:&id=doi:10.1016%2FS0016-5085%252822%252963443-7&issn=0016-5085&isbn=&volume=162&issue=7+Supplement&spage=S&pages=S-1149-S-1150&date=2022&title=Gastroenterology&atitle=PATIENT+AND+PHYSICIAN+EXPERIENCES+OF+W…
First search	Exclude	Title abstract	Conference presentation	M. Bakar; H. Fernandez	2019	these Bugs are Killing Me" a case of delusional parasitosis"	Journal of the American Geriatrics Society	67(Supplement 1)			S183	https://ovidsp.ovid.com/ovidweb.cgi?T=JS&CSC=Y&NEWS=N&PAGE=fulltext&D=emed20&AN=627352573_x000D_ http://widgets.ebscohost.com/prod/customerspecific/s9815128/redirect.php?sid=OVID:embase&id=pmid:&id=doi:10.1111%2Fjgs.15898&issn=1532-5415&isbn=&volume=67&issue=Supplement+1&spage=S183&pages=S183&date=2019&title=Journal+of+the+American+Geriatrics+Society&atitle=%22these+Bugs+are+Killing+Me%22+a+case+…
First search	Exclude	Title abstract	Conference presentation	S. Baker; L. Williamson; E. Price; D. Collins	2012	Persistence with hydroxychloroquine in a rheumatology cohort	Rheumatology (United Kingdom)	3)			iii64	https://ovidsp.ovid.com/ovidweb.cgi?T=JS&CSC=Y&NEWS=N&PAGE=fulltext&D=emed13&AN=70953753_x000D_ http://widgets.ebscohost.com/prod/customerspecific/s9815128/redirect.php?sid=OVID:embase&id=pmid:&id=doi:10.1093%2Frheumatology%2Fkes110&issn=1462-0324&isbn=&volume=51&issue=SUPPL.+3&spage=iii64&pages=iii64&date=2012&title=Rheumatology+%28United+Kingdom%29&atitle=Persistence+with+hydroxychloroquine+in+…
First search	Exclude	Title abstract	Conference presentation	K. Balaskas; N. Pontikos; E. Korot; A. Jaber; P. Thomas; D. Sim; P. Keane	2021	Real-life implementation of smartphone-based home vision monitoring in a high volume intravitreal injection service for patients with neovascular Age-related Macular Degeneration and Retinal Vascular Di	Ophthalmologica. Conference: European Society of Retina Specialists Congress, EURETINA	244		SUPPL 1		https://ovidsp.ovid.com/ovidweb.cgi?T=JS&CSC=Y&NEWS=N&PAGE=fulltext&D=emexa&AN=637273531_x000D_ http://widgets.ebscohost.com/prod/customerspecific/s9815128/redirect.php?sid=OVID:embase&id=pmid:&id=doi:&issn=1423-0267&isbn=&volume=244&issue=SUPPL+1&spage=&pages=&date=2021&title=Ophthalmologica&atitle=Real-life+implementation+of+smartphone-based+home+vision+monitoring+in+a+high+volume+intravitreal+…
First search	Exclude	Title abstract	Conference presentation	E. Baldi; I. Pesci; S. Di Matteo; G. M. Bruno; G. L. Colombo; L. M. Caniatti; E. Montanari; M. R. Tola	2015	Budget impact model (BIM) in multiple sclerosis: Experience of Italian centres	Multiple Sclerosis	1)			130-131	https://ovidsp.ovid.com/ovidweb.cgi?T=JS&CSC=Y&NEWS=N&PAGE=fulltext&D=emed16&AN=72058044_x000D_ http://widgets.ebscohost.com/prod/customerspecific/s9815128/redirect.php?sid=OVID:embase&id=pmid:&id=doi:10.1177%2F1352458515602642&issn=1352-4585&isbn=&volume=23&issue=11+SUPPL.+1&spage=130&pages=130-131&date=2015&title=Multiple+Sclerosis&atitle=Budget+impact+model+%28BIM%29+in+multiple+sclerosis%3A+E…
First search	Exclude	Title abstract	Conference presentation	E. Baldin; F. Albani; L. Bettelli; G. Bonavina; G. Calandra-Buonaura; S. Cevoli; P. Cortelli; P. De Carolis; G. Fabbri; R. Ferrara; A. Gabellini; M. Guarino; F. Lucchi; S. Nassetti; R. Pantieri; G. Samoggia; T. Sacquegna; C. L. Scaglione; E. Stivanello; L. Vignatelli; C. Zenesini; R. D'Alessandro	2017	ParkLink Bologna-an Italian record linkage system for Parkinson's disease: Ready, set, go!	European Journal of Neurology	24(Supplement 1)			179-180	https://ovidsp.ovid.com/ovidweb.cgi?T=JS&CSC=Y&NEWS=N&PAGE=fulltext&D=emed18&AN=617492934_x000D_ http://widgets.ebscohost.com/prod/customerspecific/s9815128/redirect.php?sid=OVID:embase&id=pmid:&id=doi:10.1111%2Fene.13367&issn=1468-1331&isbn=&volume=24&issue=Supplement+1&spage=179&pages=179-180&date=2017&title=European+Journal+of+Neurology&atitle=ParkLink+Bologna-an+Italian+record+linkage+system+…
First search	Exclude	Title abstract	Conference presentation	S. Baldini; L. Pippolo; P. Annovazzi; M. Zaffaroni; M. Roscio; D. Baroncini; F. Grassivaro; A. Ghezzi	2015	Narrative-medicine approach to multiple sclerosis patients, description of a tool to integrate clinical data and patients experiences and emotions	Multiple Sclerosis	1)			624	https://ovidsp.ovid.com/ovidweb.cgi?T=JS&CSC=Y&NEWS=N&PAGE=fulltext&D=emed16&AN=72058903_x000D_ http://widgets.ebscohost.com/prod/customerspecific/s9815128/redirect.php?sid=OVID:embase&id=pmid:&id=doi:10.1177%2F1352458515602642&issn=1352-4585&isbn=&volume=23&issue=11+SUPPL.+1&spage=624&pages=624&date=2015&title=Multiple+Sclerosis&atitle=Narrative-medicine+approach+to+multiple+sclerosis+patients%2…
First search	Exclude	Title abstract	Conference presentation	D. Baldock; E. Baynton; H. Hamdan	2021	Understanding prescription behavior across healthcare professionals in treating knee osteoarthritis before and during the 2020 COVID-19 pandemic	Annals of the Rheumatic Diseases	80(SUPPL 1)			862	https://ovidsp.ovid.com/ovidweb.cgi?T=JS&CSC=Y&NEWS=N&PAGE=fulltext&D=emed22&AN=635708722_x000D_ http://widgets.ebscohost.com/prod/customerspecific/s9815128/redirect.php?sid=OVID:embase&id=pmid:&id=doi:10.1136%2Fannrheumdis-2021-eular.629&issn=1468-2060&isbn=&volume=80&issue=SUPPL+1&spage=862&pages=862&date=2021&title=Annals+of+the+Rheumatic+Diseases&atitle=Understanding+prescription+behavior+acr…
First search	Exclude	Title abstract	Conference presentation	D. Baldock; C. Zhang	2020	Diff erences in Treating Knee Osteoarthritis by Clinician Specialty	Arthritis and Rheumatology	72(SUPPL 10)			1405-1406	https://ovidsp.ovid.com/ovidweb.cgi?T=JS&CSC=Y&NEWS=N&PAGE=fulltext&D=emed21&AN=634234722_x000D_ http://widgets.ebscohost.com/prod/customerspecific/s9815128/redirect.php?sid=OVID:embase&id=pmid:&id=doi:10.1002%2Fart.41538&issn=2326-5205&isbn=&volume=72&issue=SUPPL+10&spage=1405&pages=1405-1406&date=2020&title=Arthritis+and+Rheumatology&atitle=Diff+erences+in+Treating+Knee+Osteoarthritis+by+Clinic…
First search	Exclude	Title abstract	Conference presentation	S. Ball; C. Howes; M. Farrugia; N. Salmon; W. Wojcik	2018	Use of psychiatric medications in Scottish dermatology departments: A survey and educational summary of current practice	British Journal of Dermatology	179(Supplement 1)			204-205	https://ovidsp.ovid.com/ovidweb.cgi?T=JS&CSC=Y&NEWS=N&PAGE=fulltext&D=emed19&AN=623095619_x000D_ http://widgets.ebscohost.com/prod/customerspecific/s9815128/redirect.php?sid=OVID:embase&id=pmid:&id=doi:&issn=1365-2133&isbn=&volume=179&issue=Supplement+1&spage=204&pages=204-205&date=2018&title=British+Journal+of+Dermatology&atitle=Use+of+psychiatric+medications+in+Scottish+dermatology+departments%…
First search	Exclude	Title abstract	Conference presentation	P. Ballal; C. Pelquin; C. G. Boer; J. B. van Meurs; T. Neogi	2020	Warfarin use and risk of knee replacement	Osteoarthritis and Cartilage	28(Supplement 1)			S485-S486	https://ovidsp.ovid.com/ovidweb.cgi?T=JS&CSC=Y&NEWS=N&PAGE=fulltext&D=emed21&AN=2005479309_x000D_ http://widgets.ebscohost.com/prod/customerspecific/s9815128/redirect.php?sid=OVID:embase&id=pmid:&id=doi:10.1016%2Fj.joca.2020.02.759&issn=1063-4584&isbn=&volume=28&issue=Supplement+1&spage=S485&pages=S485-S486&date=2020&title=Osteoarthritis+and+Cartilage&atitle=Warfarin+use+and+risk+of+knee+replacem…
First search	Exclude	Title abstract	Conference presentation	A. Bamford; C. Foster; S. Kaye; S. Walters; N. E. Mackie	2011	Virtual support for paediatric treatment decisionmaking	HIV Medicine	1)			35	https://ovidsp.ovid.com/ovidweb.cgi?T=JS&CSC=Y&NEWS=N&PAGE=fulltext&D=emed12&AN=70565595_x000D_ http://widgets.ebscohost.com/prod/customerspecific/s9815128/redirect.php?sid=OVID:embase&id=pmid:&id=doi:10.1111%2Fj.1468-1293.2011.00925.x&issn=1464-2662&isbn=&volume=12&issue=SUPPL.+1&spage=35&pages=35&date=2011&title=HIV+Medicine&atitle=Virtual+support+for+paediatric+treatment+decisionmaking&aulast=…
First search	Exclude	Title abstract	Conference presentation	J. P. Bandeira; F. P. Perez	2017	Fluoxetine-induced Parkinsonism	Journal of the American Geriatrics Society	65(Supplement 1)			S158	https://ovidsp.ovid.com/ovidweb.cgi?T=JS&CSC=Y&NEWS=N&PAGE=fulltext&D=emed18&AN=616116462_x000D_ http://widgets.ebscohost.com/prod/customerspecific/s9815128/redirect.php?sid=OVID:embase&id=pmid:&id=doi:10.1111%2Fimj.13426&issn=0002-8614&isbn=&volume=65&issue=Supplement+1&spage=S158&pages=S158&date=2017&title=Journal+of+the+American+Geriatrics+Society&atitle=Fluoxetine-induced+Parkinsonism&aulast=…
First search	Exclude	Title abstract	Conference presentation	T. Banner; D. John	2016	Pilot study of interventions by independent prescriber (IP) pharmacist in an emergency unit (EU)	International Journal of Pharmacy Practice	24(Supplement 3)			33-34	https://ovidsp.ovid.com/ovidweb.cgi?T=JS&CSC=Y&NEWS=N&PAGE=fulltext&D=emed17&AN=614585076_x000D_ http://widgets.ebscohost.com/prod/customerspecific/s9815128/redirect.php?sid=OVID:embase&id=pmid:&id=doi:10.1111%2Fijpp.12289%2Ffull&issn=2042-7174&isbn=&volume=24&issue=Supplement+3&spage=33&pages=33-34&date=2016&title=International+Journal+of+Pharmacy+Practice&atitle=Pilot+study+of+interventions+by+…
First search	Exclude	Title abstract	Conference presentation	T. Barclay; M. Barclay	2013	Evidence-based provider tool's for efficient identification and management of cognitive impairment	Alzheimer's and Dementia	1)			P754	https://ovidsp.ovid.com/ovidweb.cgi?T=JS&CSC=Y&NEWS=N&PAGE=fulltext&D=emed14&AN=71417630_x000D_ http://widgets.ebscohost.com/prod/customerspecific/s9815128/redirect.php?sid=OVID:embase&id=pmid:&id=doi:10.1016%2Fj.jalz.2013.05.1527&issn=1552-5260&isbn=&volume=9&issue=4+SUPPL.+1&spage=P754&pages=P754&date=2013&title=Alzheimer%27s+and+Dementia&atitle=Evidence-based+provider+tool%27s+for+efficient+id…
First search	Exclude	Title abstract	Conference presentation	E. H. Barry; M. McGrattan; C. Ryan; P. A. Passmore; L. A. Robinson; J. G. Molloy; M. C. Darcy; H. Buchanan; M. C. Hughes	2018		International Journal of Pharmacy Practice	26(Supplement 1)			31-32	https://ovidsp.ovid.com/ovidweb.cgi?T=JS&CSC=Y&NEWS=N&PAGE=fulltext&D=emed19&AN=621670147_x000D_ http://widgets.ebscohost.com/prod/customerspecific/s9815128/redirect.php?sid=OVID:embase&id=pmid:&id=doi:10.1111%2Fijpp.2018.26.issue-S1&issn=2042-7174&isbn=&volume=26&issue=Supplement+1&spage=31&pages=31-32&date=2018&title=International+Journal+of+Pharmacy+Practice&atitle=A+qualitative+study+of+healt…
First search	Exclude	Title abstract	Conference presentation	H. E. Barry; L. Bedford; M. McGrattan; C. Ryan; A. P. Passmore; A. L. Robinson; G. J. Molloy; C. M. Darcy; H. Buchanan; C. M. Hughes	2019	Testing the feasibility of a community pharmacy-based intervention to improve medicines management for people with dementia in primary care	European Geriatric Medicine	10(Supplement 1)			S61-S62	https://ovidsp.ovid.com/ovidweb.cgi?T=JS&CSC=Y&NEWS=N&PAGE=fulltext&D=emed20&AN=631722553_x000D_ http://widgets.ebscohost.com/prod/customerspecific/s9815128/redirect.php?sid=OVID:embase&id=pmid:&id=doi:10.1007%2Fs41999-019-00221-0&issn=1878-7657&isbn=&volume=10&issue=Supplement+1&spage=S61&pages=S61-S62&date=2019&title=European+Geriatric+Medicine&atitle=Testing+the+feasibility+of+a+community+phar…
First search	Exclude	Title abstract	Conference presentation	H. E. Barry; L. Bedford; M. McGrattan; C. Ryan; A. P. Passmore; A. L. Robinson; G. J. Molloy; C. M. Darcy; H. Buchanan; C. M. Hughes	2019	Development of a theory-based intervention to improve medicines management for people with dementia in primary care	International Journal of Clinical Pharmacy	41(1)			290	https://ovidsp.ovid.com/ovidweb.cgi?T=JS&CSC=Y&NEWS=N&PAGE=fulltext&D=emed20&AN=626534174_x000D_ http://widgets.ebscohost.com/prod/customerspecific/s9815128/redirect.php?sid=OVID:embase&id=pmid:&id=doi:10.1007%2Fs11096-018-0759-9&issn=2210-7711&isbn=&volume=41&issue=1&spage=290&pages=290&date=2019&title=International+Journal+of+Clinical+Pharmacy&atitle=Development+of+a+theory-based+intervention+t…
First search	Exclude	Title abstract	Conference presentation	H. E. Barry; J. A. Cooper; C. Ryan; A. P. Passmore; A. L. Robinson; G. J. Molloy; C. M. Darcy; H. Buchanan; C. M. Hughes	2015	How appropriate is prescribing for people with dementia in primary care? A cross-sectional analysis	International Journal of Pharmacy Practice	2)			10-11	https://ovidsp.ovid.com/ovidweb.cgi?T=JS&CSC=Y&NEWS=N&PAGE=fulltext&D=emed16&AN=71997872_x000D_ http://widgets.ebscohost.com/prod/customerspecific/s9815128/redirect.php?sid=OVID:embase&id=pmid:&id=doi:10.1111%2Fijpp.12210&issn=0961-7671&isbn=&volume=23&issue=SUPPL.+2&spage=10&pages=10-11&date=2015&title=International+Journal+of+Pharmacy+Practice&atitle=How+appropriate+is+prescribing+for+people+wi…
First search	Exclude	Title abstract	Conference presentation	H. E. Barry; M. McGrattan; C. Ryan; A. P. Passmore; A. L. Robinson; G. J. Molloy; C. M. Darcy; H. Buchanan; C. M. Hughes	2019	Perspectives of community-dwelling people with dementia and their carers about medicines management: A qualitative study	International Journal of Pharmacy Practice	27(Supplement 2)			15-16	https://ovidsp.ovid.com/ovidweb.cgi?T=JS&CSC=Y&NEWS=N&PAGE=fulltext&D=emed20&AN=627392477_x000D_ http://widgets.ebscohost.com/prod/customerspecific/s9815128/redirect.php?sid=OVID:embase&id=pmid:&id=doi:10.1111%2Fijpp.12532&issn=2042-7174&isbn=&volume=27&issue=Supplement+2&spage=15&pages=15-16&date=2019&title=International+Journal+of+Pharmacy+Practice&atitle=Perspectives+of+community-dwelling+peop…
First search	Exclude	Title abstract	Conference presentation	T. Barsanti; J. Cardone; P. Isikwe; K. Duhrkopf	2017	Impact of quality-based reimbursement on physician practice in multiple sclerosis patient care	Journal of Managed Care and Specialty Pharmacy	23(10-A SUPPL.)			S18	https://ovidsp.ovid.com/ovidweb.cgi?T=JS&CSC=Y&NEWS=N&PAGE=fulltext&D=emed18&AN=625100548_x000D_ http://widgets.ebscohost.com/prod/customerspecific/s9815128/redirect.php?sid=OVID:embase&id=pmid:&id=doi:&issn=2376-1032&isbn=&volume=23&issue=10-A+SUPPL.&spage=S18&pages=S18&date=2017&title=Journal+of+Managed+Care+and+Specialty+Pharmacy&atitle=Impact+of+quality-based+reimbursement+on+physician+practi…
First search	Exclude	Title abstract	Conference presentation	D. J. Barten; I. C. Swinkels; S. A. Dorsman; C. Veenhof	2012	Osteoarthritis of the hip and/or knee in dutch general practice and physiotherapy practice	Osteoarthritis and Cartilage	1)			S187-S188	https://ovidsp.ovid.com/ovidweb.cgi?T=JS&CSC=Y&NEWS=N&PAGE=fulltext&D=emed13&AN=70755571_x000D_ http://widgets.ebscohost.com/prod/customerspecific/s9815128/redirect.php?sid=OVID:embase&id=pmid:&id=doi:10.1016%2Fj.joca.2012.02.293&issn=1063-4584&isbn=&volume=20&issue=SUPPL.+1&spage=S187&pages=S187-S188&date=2012&title=Osteoarthritis+and+Cartilage&atitle=Osteoarthritis+of+the+hip+and%2For+knee+in+d…
First search	Exclude	Title abstract	Conference presentation	R. Barter; B. Harrison	2022	Timely prescribing of regular medications in general surgery	British Journal of Surgery	109(SUPPL 1)			i20-i21	https://ovidsp.ovid.com/ovidweb.cgi?T=JS&CSC=Y&NEWS=N&PAGE=fulltext&D=emexa&AN=637536693_x000D_ http://widgets.ebscohost.com/prod/customerspecific/s9815128/redirect.php?sid=OVID:embase&id=pmid:&id=doi:10.1093%2Fbjs%2Fznac039&issn=1365-2168&isbn=&volume=109&issue=SUPPL+1&spage=i20&pages=i20-i21&date=2022&title=British+Journal+of+Surgery&atitle=Timely+prescribing+of+regular+medications+in+general+s…
First search	Exclude	Title abstract	Conference presentation	D. Barthold	2018	Differences in Alzheimer's disease protectiveness among renin-angiotensin system acting anti-hypertensive prescription drugs	Value in Health	21(Supplement 1)			S204	https://ovidsp.ovid.com/ovidweb.cgi?T=JS&CSC=Y&NEWS=N&PAGE=fulltext&D=emed19&AN=623585030_x000D_ http://widgets.ebscohost.com/prod/customerspecific/s9815128/redirect.php?sid=OVID:embase&id=pmid:&id=doi:&issn=1524-4733&isbn=&volume=21&issue=Supplement+1&spage=S204&pages=S204&date=2018&title=Value+in+Health&atitle=Differences+in+Alzheimer%27s+disease+protectiveness+among+renin-angiotensin+system+ac…
First search	Exclude	Title abstract	Conference presentation	M. Bartlett; U. Cheema; M. Cundari; S. Peyvandi; S. Provad; E. Waugh; C. MacKay	2019	Managing osteoarthritis: a qualitative study of novice physical therapists' perceptions, experiences and learning needs	Osteoarthritis and Cartilage	27(Supplement 1)			S439	https://ovidsp.ovid.com/ovidweb.cgi?T=JS&CSC=Y&NEWS=N&PAGE=fulltext&D=emed20&AN=2001665618_x000D_ http://widgets.ebscohost.com/prod/customerspecific/s9815128/redirect.php?sid=OVID:embase&id=pmid:&id=doi:10.1016%2Fj.joca.2019.02.469&issn=1063-4584&isbn=&volume=27&issue=Supplement+1&spage=S439&pages=S439&date=2019&title=Osteoarthritis+and+Cartilage&atitle=Managing+osteoarthritis%3A+a+qualitative+st…
First search	Exclude	Title abstract	Conference presentation	C. Barton; E. Bell; K. Crossley; P. O'Halloran; J. Wallis	2021		Journal of Science and Medicine in Sport	24(Supplement 1)			S24	https://ovidsp.ovid.com/ovidweb.cgi?T=JS&CSC=Y&NEWS=N&PAGE=fulltext&D=emexa&AN=2015366424_x000D_ http://widgets.ebscohost.com/prod/customerspecific/s9815128/redirect.php?sid=OVID:embase&id=pmid:&id=doi:10.1016%2Fj.jsams.2021.09.066&issn=1440-2440&isbn=&volume=24&issue=Supplement+1&spage=S24&pages=S24&date=2021&title=Journal+of+Science+and+Medicine+in+Sport&atitle=The+influence+of+GLA%3AD+on+physi…
First search	Exclude	Title abstract	Conference presentation	L. Baumbach; D. Ankerst; L. A. Nyberg; E. Cottrell; E. M. Roos; J. Lykkegaard	2020	Association between receiving different elements of care and satisfaction with care in patients with knee osteoarthritis treated by their general practitioner	Osteoarthritis and Cartilage	28(Supplement 1)			S450	https://ovidsp.ovid.com/ovidweb.cgi?T=JS&CSC=Y&NEWS=N&PAGE=fulltext&D=emed21&AN=2005478629_x000D_ http://widgets.ebscohost.com/prod/customerspecific/s9815128/redirect.php?sid=OVID:embase&id=pmid:&id=doi:10.1016%2Fj.joca.2020.02.703&issn=1063-4584&isbn=&volume=28&issue=Supplement+1&spage=S450&pages=S450&date=2020&title=Osteoarthritis+and+Cartilage&atitle=Association+between+receiving+different+ele…
First search	Exclude	Title abstract	Conference presentation	K. Beck; L. Jacob; A. Booker; J. Bohlken; K. Kostev	2016	Prescription patterns and drugs costs in patients with dementia-a retrsopective database analysis	Value in Health	19(7)			A439	https://ovidsp.ovid.com/ovidweb.cgi?T=JS&CSC=Y&NEWS=N&PAGE=fulltext&D=emed17&AN=613234311_x000D_ http://widgets.ebscohost.com/prod/customerspecific/s9815128/redirect.php?sid=OVID:embase&id=pmid:&id=doi:&issn=1524-4733&isbn=&volume=19&issue=7&spage=A439&pages=A439&date=2016&title=Value+in+Health&atitle=Prescription+patterns+and+drugs+costs+in+patients+with+dementia-a+retrsopective+database+analysi…
First search	Exclude	Title abstract	Conference presentation	C. Becker; L. Eggenschwiler; S. S. Jick; C. R. Meier	2020	Incidence rates (IR) and IR ratios of Parkinson disease in patients with cataract compared to the general population: Analyses using the clinical practice research datalink (CPRD)	Pharmacoepidemiology and Drug Safety	29(SUPPL 3)			70	https://ovidsp.ovid.com/ovidweb.cgi?T=JS&CSC=Y&NEWS=N&PAGE=fulltext&D=emed21&AN=634116818_x000D_ http://widgets.ebscohost.com/prod/customerspecific/s9815128/redirect.php?sid=OVID:embase&id=pmid:&id=doi:10.1002%2Fpds.5114&issn=1099-1557&isbn=&volume=29&issue=SUPPL+3&spage=70&pages=70&date=2020&title=Pharmacoepidemiology+and+Drug+Safety&atitle=Incidence+rates+%28IR%29+and+IR+ratios+of+Parkinson+dis…
First search	Exclude	Title abstract	Conference presentation	C. Becker; L. Eggenschwiler; S. S. Jick; C. R. Meier	2021	Incidence rates (IR) and IR ratios of Alzheimer's disease in patients with cataract compared to the general population: Analyses using the Clinical Practice Research Datalink (CPRD)	Pharmacoepidemiology and Drug Safety	30(SUPPL 1)			256-257	https://ovidsp.ovid.com/ovidweb.cgi?T=JS&CSC=Y&NEWS=N&PAGE=fulltext&D=emed22&AN=636199730_x000D_ http://widgets.ebscohost.com/prod/customerspecific/s9815128/redirect.php?sid=OVID:embase&id=pmid:&id=doi:10.1002%2Fpds.5305&issn=1099-1557&isbn=&volume=30&issue=SUPPL+1&spage=256&pages=256-257&date=2021&title=Pharmacoepidemiology+and+Drug+Safety&atitle=Incidence+rates+%28IR%29+and+IR+ratios+of+Alzheim…
First search	Exclude	Title abstract	Conference presentation	N. A. Bedard; S. B. Dowdle; C. A. Anthony; D. E. DeMik; M. A. McHugh; K. J. Bozic; J. J. Callaghan	2017	What are the costs of knee osteoarthritis in the year prior to tka?	Journal of Orthopaedic Research. Conference	35		Supplement 1		https://ovidsp.ovid.com/ovidweb.cgi?T=JS&CSC=Y&NEWS=N&PAGE=fulltext&D=emed18&AN=616815879_x000D_ http://widgets.ebscohost.com/prod/customerspecific/s9815128/redirect.php?sid=OVID:embase&id=pmid:&id=doi:&issn=1554-527X&isbn=&volume=35&issue=Supplement+1&spage=&pages=&date=2017&title=Journal+of+Orthopaedic+Research&atitle=What+are+the+costs+of+knee+osteoarthritis+in+the+year+prior+to+tka%3F&aulast=…
First search	Exclude	Title abstract	Conference presentation	A. Bedenbaugh; V. Lee; G. Oderda; S. Kennedy; D. Brixner; J. Tambiah; T. McAlindon	2020	The Patient Journey in Knee OA: Variations in Patient Characteristics and Treatment by Physician Specialty	Arthritis and Rheumatology	72(SUPPL 10)			2249-2251	https://ovidsp.ovid.com/ovidweb.cgi?T=JS&CSC=Y&NEWS=N&PAGE=fulltext&D=emed21&AN=634232627_x000D_ http://widgets.ebscohost.com/prod/customerspecific/s9815128/redirect.php?sid=OVID:embase&id=pmid:&id=doi:10.1002%2Fart.41538&issn=2326-5205&isbn=&volume=72&issue=SUPPL+10&spage=2249&pages=2249-2251&date=2020&title=Arthritis+and+Rheumatology&atitle=The+Patient+Journey+in+Knee+OA%3A+Variations+in+Patien…
First search	Exclude	Title abstract	Conference presentation	A. V. Bedenbaugh; G. Oderda; V. C. Lee; J. Moller; D. Brixner; S. Kennedy; T. McAlindon; J. R. Tambiah	2021	The patient journey in knee osteoarthritis-variations in diagnosis, patient characteristics, and treatment by physician specialty	Osteoarthritis and Cartilage	29(Supplement 1)			S281-S282	https://ovidsp.ovid.com/ovidweb.cgi?T=JS&CSC=Y&NEWS=N&PAGE=fulltext&D=emed22&AN=2011701289_x000D_ http://widgets.ebscohost.com/prod/customerspecific/s9815128/redirect.php?sid=OVID:embase&id=pmid:&id=doi:10.1016%2Fj.joca.2021.02.370&issn=1063-4584&isbn=&volume=29&issue=Supplement+1&spage=S281&pages=S281-S282&date=2021&title=Osteoarthritis+and+Cartilage&atitle=The+patient+journey+in+knee+osteoarthr…
First search	Exclude	Title abstract	Conference presentation	D. Bega; T. Simuni; M. S. Okun; P. Schmidt	2016	Medicinal cannabis for Parkinson's disease: A survey of practices, beliefs, and attitudes among providers at NPF centers of excellence	Movement Disorders	31(Supplement 2)			S617	https://ovidsp.ovid.com/ovidweb.cgi?T=JS&CSC=Y&NEWS=N&PAGE=fulltext&D=emed17&AN=612039010_x000D_ http://widgets.ebscohost.com/prod/customerspecific/s9815128/redirect.php?sid=OVID:embase&id=pmid:&id=doi:10.1002%2Fmds.26688&issn=1531-8257&isbn=&volume=31&issue=Supplement+2&spage=S617&pages=S617&date=2016&title=Movement+Disorders&atitle=Medicinal+cannabis+for+Parkinson%27s+disease%3A+A+survey+of+pra…
First search	Exclude	Title abstract	Conference presentation	K. Belova; O. Ershova	2018	Secondary fracture prevention service in Yaroslavl, Russian Federation	Osteoporosis International	29(1 Supplement 1)			S385-S386	https://ovidsp.ovid.com/ovidweb.cgi?T=JS&CSC=Y&NEWS=N&PAGE=fulltext&D=emed19&AN=623595627_x000D_ http://widgets.ebscohost.com/prod/customerspecific/s9815128/redirect.php?sid=OVID:embase&id=pmid:&id=doi:10.1007%2Fs00198-018-4465-1&issn=1433-2965&isbn=&volume=29&issue=1+Supplement+1&spage=S385&pages=S385-S386&date=2018&title=Osteoporosis+International&atitle=Secondary+fracture+prevention+service+in…
First search	Exclude	Title abstract	Conference presentation	Z. Belshaw; L. Asher; R. Dean	2016		Journal of Small Animal Practice	57(Supplement 1)			49	https://ovidsp.ovid.com/ovidweb.cgi?T=JS&CSC=Y&NEWS=N&PAGE=fulltext&D=emed17&AN=617436669_x000D_ http://widgets.ebscohost.com/prod/customerspecific/s9815128/redirect.php?sid=OVID:embase&id=pmid:&id=doi:&issn=1748-5827&isbn=&volume=57&issue=Supplement+1&spage=49&pages=49&date=2016&title=Journal+of+Small+Animal+Practice&atitle=Why+do+owners+of+dogs+with+osteoarthritis+use+Dr+Google%3F&aulast=Belsha…
First search	Exclude	Title abstract	Conference presentation	R. V. Benavente; S. Yamashita; E. Vadella; R. Kayumova; M. Canonico; P. Borman; E. Carrazana; J. Viereck; K. Liow	2021	A Retrospective Analysis of the Association between Insurance Level, DMT Usage, and Severity of Disease in Multiple Sclerosis Patients in Hawaii	Multiple Sclerosis Journal	27(1 SUPPL)			109	https://ovidsp.ovid.com/ovidweb.cgi?T=JS&CSC=Y&NEWS=N&PAGE=fulltext&D=emed22&AN=635560046_x000D_ http://widgets.ebscohost.com/prod/customerspecific/s9815128/redirect.php?sid=OVID:embase&id=pmid:&id=doi:10.1177%2F13524585211015908&issn=1477-0970&isbn=&volume=27&issue=1+SUPPL&spage=109&pages=109&date=2021&title=Multiple+Sclerosis+Journal&atitle=A+Retrospective+Analysis+of+the+Association+between+In…
First search	Exclude	Title abstract	Conference presentation	K. Bennell; P. Campbell; T. Egerton; B. Metcalf; J. Kasza; A. Forbes; C. Bills; J. Gale; A. Harris; G. S. Kolt; S. J. Bunker; D. J. Hunter; C. A. Brand; R. S. Hinman	2016	Telephone coaching to enhance a physiotherapistprescribed home-based physical activity program for knee osteoarthritis: A randomised clinical trial	Osteoarthritis and Cartilage	1)			S44-S45	https://ovidsp.ovid.com/ovidweb.cgi?T=JS&CSC=Y&NEWS=N&PAGE=fulltext&D=emed17&AN=72246051_x000D_ http://widgets.ebscohost.com/prod/customerspecific/s9815128/redirect.php?sid=OVID:embase&id=pmid:&id=doi:&issn=1063-4584&isbn=&volume=24&issue=SUPPL.+1&spage=S44&pages=S44-S45&date=2016&title=Osteoarthritis+and+Cartilage&atitle=Telephone+coaching+to+enhance+a+physiotherapistprescribed+home-based+physic…
First search	Exclude	Title abstract	Conference presentation	K. Bennell; R. Nelligan; A. Kimp; S. Schwartz; J. Kasza; T. Wrigley; B. Metcalf; P. Hodges; R. Hinman	2020	Personalized exercise therapy for people with knee osteoarthritis and obesity: a randomized controlled trial	Osteoarthritis and Cartilage	28(Supplement 1)			S157-S158	https://ovidsp.ovid.com/ovidweb.cgi?T=JS&CSC=Y&NEWS=N&PAGE=fulltext&D=emed21&AN=2005478807_x000D_ http://widgets.ebscohost.com/prod/customerspecific/s9815128/redirect.php?sid=OVID:embase&id=pmid:&id=doi:10.1016%2Fj.joca.2020.02.258&issn=1063-4584&isbn=&volume=28&issue=Supplement+1&spage=S157&pages=S157-S158&date=2020&title=Osteoarthritis+and+Cartilage&atitle=Personalized+exercise+therapy+for+peop…
First search	Exclude	Title abstract	Conference presentation	K. A. Bennett; A. Bohl; E. Phelan	2011	Frequency of warfarin discontinuation after a medically treated fall in older adults with atrial fibrillation	Journal of the American Geriatrics Society	1)			S98	https://ovidsp.ovid.com/ovidweb.cgi?T=JS&CSC=Y&NEWS=N&PAGE=fulltext&D=emed12&AN=70989911_x000D_ http://widgets.ebscohost.com/prod/customerspecific/s9815128/redirect.php?sid=OVID:embase&id=pmid:&id=doi:10.1111%2Fj.1532-5415.2011.03416.x&issn=0002-8614&isbn=&volume=59&issue=SUPPL.+1&spage=S98&pages=S98&date=2011&title=Journal+of+the+American+Geriatrics+Society&atitle=Frequency+of+warfarin+discontin…
First search	Exclude	Title abstract	Conference presentation	A. Berger; R. L. Robinson; Y. Lu; A. J. Zagar; A. Yue; P. Shepman; M. Bassel; B. Johnston; M. Slim; S. Thakkar; C. Hartrick	2020	Creation and validation of algorithms to identify patients with moderate-to-severe osteoarthritis of the hip and/or knee and inadequate/intolerable response to multiple pain medications	Postgraduate Medicine	132(SUPPL 1)			58-59	https://ovidsp.ovid.com/ovidweb.cgi?T=JS&CSC=Y&NEWS=N&PAGE=fulltext&D=emed21&AN=634270802_x000D_ http://widgets.ebscohost.com/prod/customerspecific/s9815128/redirect.php?sid=OVID:embase&id=pmid:&id=doi:10.1080%2F00325481.2020.1824967&issn=1941-9260&isbn=&volume=132&issue=SUPPL+1&spage=58&pages=58-59&date=2020&title=Postgraduate+Medicine&atitle=Creation+and+validation+of+algorithms+to+identify+pat…
First search	Exclude	Title abstract	Conference presentation	D. Bergeron; L. Verret; R. W. Bouchard; S. Poulin; M. Houde; M. P. Fortin; R. Laforce Jr	2014	Clinical impact of repeated FDG-PET in the differential diagnosis of atypical dementias	Alzheimer's and Dementia	4)			P535	https://ovidsp.ovid.com/ovidweb.cgi?T=JS&CSC=Y&NEWS=N&PAGE=fulltext&D=emed15&AN=71628138_x000D_ http://widgets.ebscohost.com/prod/customerspecific/s9815128/redirect.php?sid=OVID:embase&id=pmid:&id=doi:&issn=1552-5260&isbn=&volume=10&issue=SUPPL.+4&spage=P535&pages=P535&date=2014&title=Alzheimer%27s+and+Dementia&atitle=Clinical+impact+of+repeated+FDG-PET+in+the+differential+diagnosis+of+atypical+d…
First search	Exclude	Title abstract	Conference presentation	M. Bermingham; A. Leen; K. Walsh; D. O'Sullivan; D. O'Mahony; S. Byrne	2017	Use of anti-psychotic agents in Irish long term care residents with dementia	Pharmacoepidemiology and Drug Safety	26(Supplement 1)			5	https://ovidsp.ovid.com/ovidweb.cgi?T=JS&CSC=Y&NEWS=N&PAGE=fulltext&D=emed18&AN=616623746_x000D_ http://widgets.ebscohost.com/prod/customerspecific/s9815128/redirect.php?sid=OVID:embase&id=pmid:&id=doi:10.1002%2Fpds.4221&issn=1099-1557&isbn=&volume=26&issue=Supplement+1&spage=5&pages=5&date=2017&title=Pharmacoepidemiology+and+Drug+Safety&atitle=Use+of+anti-psychotic+agents+in+Irish+long+term+care…
First search	Exclude	Title abstract	Conference presentation	J. Bernardino; E. O. Salido	2014	Outpatient NSAID prescription for musculoskeletal pain	International Journal of Rheumatic Diseases	1)			125	https://ovidsp.ovid.com/ovidweb.cgi?T=JS&CSC=Y&NEWS=N&PAGE=fulltext&D=emed15&AN=71477508_x000D_ http://widgets.ebscohost.com/prod/customerspecific/s9815128/redirect.php?sid=OVID:embase&id=pmid:&id=doi:&issn=1756-1841&isbn=&volume=17&issue=SUPPL.+1&spage=125&pages=125&date=2014&title=International+Journal+of+Rheumatic+Diseases&atitle=Outpatient+NSAID+prescription+for+musculoskeletal+pain&aulast=Be…
First search	Exclude	Title abstract	Conference presentation	M. Berruyer; H. Riva-Cambrin; H. Richard; D. R. Armelle; J. M. Kinowski	2011	Medicine use review on long stay prescriptions: Impact of pharmaceutical interventions	International Journal of Clinical Pharmacy	33(2)			374	https://ovidsp.ovid.com/ovidweb.cgi?T=JS&CSC=Y&NEWS=N&PAGE=fulltext&D=emed12&AN=70490057_x000D_ http://widgets.ebscohost.com/prod/customerspecific/s9815128/redirect.php?sid=OVID:embase&id=pmid:&id=doi:10.1007%2Fs11096-011-9481-6&issn=2210-7703&isbn=&volume=33&issue=2&spage=374&pages=374&date=2011&title=International+Journal+of+Clinical+Pharmacy&atitle=Medicine+use+review+on+long+stay+prescription…
First search	Exclude	Title abstract	Conference presentation	K. Beusterien; J. Kumar; O. Will; M. J. Cambron-Mellott; D. Mackie; T. Tencer	2020	Brain volume loss is an important treatment attribute among RRMS patients: Findings from a discrete choice experiment	Multiple Sclerosis Journal	26(3 SUPPL)			596	https://ovidsp.ovid.com/ovidweb.cgi?T=JS&CSC=Y&NEWS=N&PAGE=fulltext&D=emed21&AN=634020515_x000D_ http://widgets.ebscohost.com/prod/customerspecific/s9815128/redirect.php?sid=OVID:embase&id=pmid:&id=doi:10.1177%2F1352458520974937&issn=1477-0970&isbn=&volume=26&issue=3+SUPPL&spage=596&pages=596&date=2020&title=Multiple+Sclerosis+Journal&atitle=Brain+volume+loss+is+an+important+treatment+attribute+a…
First search	Exclude	Title abstract	Conference presentation	D. Bezzini; E. Gualdani; M. Razzanelli; M. A. Battaglia; R. Cortese; P. Francesconi; M. Ulivelli	2022	Prevalence of chronic comorbidities in people with Multiple Sclerosis: descriptive study based on administrative data in Tuscany (Central Italy)	Multiple Sclerosis Journal	28(3 Supplement)			457-458	https://ovidsp.ovid.com/ovidweb.cgi?T=JS&CSC=Y&NEWS=N&PAGE=fulltext&D=emexb&AN=639568646_x000D_ http://widgets.ebscohost.com/prod/customerspecific/s9815128/redirect.php?sid=OVID:embase&id=pmid:&id=doi:10.1177%2F13524585221123687&issn=1477-0970&isbn=&volume=28&issue=3+Supplement&spage=457&pages=457-458&date=2022&title=Multiple+Sclerosis+Journal&atitle=Prevalence+of+chronic+comorbidities+in+people+…
First search	Exclude	Title abstract	Conference presentation	S. Bhattacharjee; J. K. Lee; A. E. Patanwala; N. Vadiei; D. Malone; S. Knapp; W. Lo-Ciganic; W. J. Burke	2019	Pnd92 Extent and Factors Associated with Adherence to Appropriate Antidepressant Treatment during Acute and Continuation Phase Depression Treatment among Older Adults with Dementia and Major Depressive Disorder	Value in Health	22(Supplement 2)			S287	https://ovidsp.ovid.com/ovidweb.cgi?T=JS&CSC=Y&NEWS=N&PAGE=fulltext&D=emed20&AN=2002154206_x000D_ http://widgets.ebscohost.com/prod/customerspecific/s9815128/redirect.php?sid=OVID:embase&id=pmid:&id=doi:10.1016%2Fj.jval.2019.04.1365&issn=1098-3015&isbn=&volume=22&issue=Supplement+2&spage=S287&pages=S287&date=2019&title=Value+in+Health&atitle=PND92+EXTENT+AND+FACTORS+ASSOCIATED+WITH+ADHERENCE+TO+A…
First search	Exclude	Title abstract	Conference presentation	M. Bhavsar; N. Maksane	2021	A qualitative survey to understand disease awareness, diagnostic challenges and perspective of anti-VEGF therapy in patients with neovascular age related macular degeneration in India	Ophthalmologica. Conference: European Society of Retina Specialists Congress, EURETINA	244		SUPPL 1		https://ovidsp.ovid.com/ovidweb.cgi?T=JS&CSC=Y&NEWS=N&PAGE=fulltext&D=emexa&AN=637273878_x000D_ http://widgets.ebscohost.com/prod/customerspecific/s9815128/redirect.php?sid=OVID:embase&id=pmid:&id=doi:&issn=1423-0267&isbn=&volume=244&issue=SUPPL+1&spage=&pages=&date=2021&title=Ophthalmologica&atitle=A+qualitative+survey+to+understand+disease+awareness%2C+diagnostic+challenges+and+perspective+of+a…
First search	Exclude	Title abstract	Conference presentation	M. Bhavsar; N. Maksane	2021	Patient awareness, diagnostic challenges, and treatment perspective of anti-VEGF therapy for management of neovascular age related macular degeneration: An Indian qualitative survey	Ophthalmologica. Conference: European Society of Retina Specialists Congress, EURETINA	244		SUPPL 1		https://ovidsp.ovid.com/ovidweb.cgi?T=JS&CSC=Y&NEWS=N&PAGE=fulltext&D=emexa&AN=637272277_x000D_ http://widgets.ebscohost.com/prod/customerspecific/s9815128/redirect.php?sid=OVID:embase&id=pmid:&id=doi:&issn=1423-0267&isbn=&volume=244&issue=SUPPL+1&spage=&pages=&date=2021&title=Ophthalmologica&atitle=Patient+awareness%2C+diagnostic+challenges%2C+and+treatment+perspective+of+anti-VEGF+therapy+for+m…
First search	Exclude	Title abstract	Conference presentation	F. Bietry; A. Pfeil; O. Reich; M. Schwenkglenks; C. R. Meier	2016	Benzodiazepine use and risk of developing alzheimer's disease - A case-control study based on swiss claims data	Pharmacoepidemiology and Drug Safety	25(Supplement 3)			107	https://ovidsp.ovid.com/ovidweb.cgi?T=JS&CSC=Y&NEWS=N&PAGE=fulltext&D=emed17&AN=613821259_x000D_ http://widgets.ebscohost.com/prod/customerspecific/s9815128/redirect.php?sid=OVID:embase&id=pmid:&id=doi:10.1002%2Fpds.4070&issn=1099-1557&isbn=&volume=25&issue=Supplement+3&spage=107&pages=107&date=2016&title=Pharmacoepidemiology+and+Drug+Safety&atitle=Benzodiazepine+use+and+risk+of+developing+alzhei…
First search	Exclude	Title abstract	Conference presentation	K. Binaso; E. Rappa; S. Ness	2012	Specialty pharmaceutical utilization trends within the senior care population	Consultant Pharmacist	27(10)			708	https://ovidsp.ovid.com/ovidweb.cgi?T=JS&CSC=Y&NEWS=N&PAGE=fulltext&D=emed13&AN=71192581_x000D_ http://widgets.ebscohost.com/prod/customerspecific/s9815128/redirect.php?sid=OVID:embase&id=pmid:&id=doi:10.4140%2FTCP.n.2012.698&issn=0888-5109&isbn=&volume=27&issue=10&spage=708&pages=708&date=2012&title=Consultant+Pharmacist&atitle=Specialty+pharmaceutical+utilization+trends+within+the+senior+care+p…
First search	Exclude	Title abstract	Conference presentation	S. Bineau; F. Guelfucci; M. E. Neine; S. Aballea; D. Milea	2013	Initiation of pharmacological treatment in Parkinson's disease in the UK: A clinical practice research datalink retrospective study	Journal of the Neurological Sciences	1)			e88	https://ovidsp.ovid.com/ovidweb.cgi?T=JS&CSC=Y&NEWS=N&PAGE=fulltext&D=emed14&AN=71188013_x000D_ http://widgets.ebscohost.com/prod/customerspecific/s9815128/redirect.php?sid=OVID:embase&id=pmid:&id=doi:10.1016%2Fj.jns.2013.07.578&issn=0022-510X&isbn=&volume=333&issue=SUPPL.+1&spage=e88&pages=e88&date=2013&title=Journal+of+the+Neurological+Sciences&atitle=Initiation+of+pharmacological+treatment+in+…
First search	Exclude	Title abstract	Conference presentation	J. Birt; Y. Tan; C. Y. Lin; Y. Wang; N. Mozaffarian	2015	Patient characteristics, treatment patterns, resource utilization and costs of Sjogren's syndrome using a U.S. Managed care prescription claims database	Annals of the Rheumatic Diseases	2)			1076	https://ovidsp.ovid.com/ovidweb.cgi?T=JS&CSC=Y&NEWS=N&PAGE=fulltext&D=emed16&AN=72153935_x000D_ http://widgets.ebscohost.com/prod/customerspecific/s9815128/redirect.php?sid=OVID:embase&id=pmid:&id=doi:10.1136%2Fannrheumdis-2015-eular.1071&issn=0003-4967&isbn=&volume=74&issue=SUPPL.+2&spage=1076&pages=1076&date=2015&title=Annals+of+the+Rheumatic+Diseases&atitle=Patient+characteristics%2C+treatment…
First search	Exclude	Title abstract	Conference presentation	C. M. Black; V. Mehta; B. Dubin; R. K. Khandker; B. M. Ambegaonkar; M. Marsico	2017	Health care use among newly diagnosed Alzheimer's (AD) patients in a U.S. commercial medicare advantage insurance plan	Alzheimer's and Dementia	13(7)			P859	https://ovidsp.ovid.com/ovidweb.cgi?T=JS&CSC=Y&NEWS=N&PAGE=fulltext&D=emed18&AN=620611609_x000D_ http://widgets.ebscohost.com/prod/customerspecific/s9815128/redirect.php?sid=OVID:embase&id=pmid:&id=doi:&issn=1552-5279&isbn=&volume=13&issue=7&spage=P859&pages=P859&date=2017&title=Alzheimer%27s+and+Dementia&atitle=Health+care+use+among+newly+diagnosed+Alzheimer%27s+%28AD%29+patients+in+a+U.S.+comme…
First search	Exclude	Title abstract	Conference presentation	S. Black-Tiong; N. Stocks; D. Gonzalez-Chica	2019	Trends in the long-term use of opioids among patients with musculoskeletal conditions: Evidence from a national sample of 2.1 million patients in Australian general practice	Australian Journal of Primary Health	25(3)			ix	https://ovidsp.ovid.com/ovidweb.cgi?T=JS&CSC=Y&NEWS=N&PAGE=fulltext&D=emed20&AN=630751694_x000D_ http://widgets.ebscohost.com/prod/customerspecific/s9815128/redirect.php?sid=OVID:embase&id=pmid:&id=doi:10.1071%2FPYv25n3abs&issn=1836-7399&isbn=&volume=25&issue=3&spage=ix&pages=ix&date=2019&title=Australian+Journal+of+Primary+Health&atitle=Trends+in+the+long-term+use+of+opioids+among+patients+with+…
First search	Exclude	Title abstract	Conference presentation	D. W. Blankenship; C. De Klotz	2016	Cobalamin as treatment for reproductive woes results in abrupt new-onset acne	Journal of the American Academy of Dermatology	1)			AB3	https://ovidsp.ovid.com/ovidweb.cgi?T=JS&CSC=Y&NEWS=N&PAGE=fulltext&D=emed17&AN=72275041_x000D_ http://widgets.ebscohost.com/prod/customerspecific/s9815128/redirect.php?sid=OVID:embase&id=pmid:&id=doi:&issn=0190-9622&isbn=&volume=74&issue=5+SUPPL.+1&spage=AB3&pages=AB3&date=2016&title=Journal+of+the+American+Academy+of+Dermatology&atitle=Cobalamin+as+treatment+for+reproductive+woes+results+in+abr…
First search	Exclude	Title abstract	Conference presentation	I. Blasco-Mascaro; G. Mercadal-Orfila; R. Romero-Del Barco	2015	Age-related macular degeneration: Economic impact of implementing treatment guidelines	European Journal of Hospital Pharmacy	22(Supplement 1)			A2	https://ovidsp.ovid.com/ovidweb.cgi?T=JS&CSC=Y&NEWS=N&PAGE=fulltext&D=emed16&AN=614322194_x000D_ http://widgets.ebscohost.com/prod/customerspecific/s9815128/redirect.php?sid=OVID:embase&id=pmid:&id=doi:10.1136%2Fejhpharm-2015-000639.4&issn=2047-9964&isbn=&volume=22&issue=Supplement+1&spage=A2&pages=A2&date=2015&title=European+Journal+of+Hospital+Pharmacy&atitle=Age-related+macular+degeneration%3A…
First search	Exclude	Title abstract	Conference presentation	A. Blaszczyk	2018	Subclinical serotonin syndrome and the risk of antipsychotic prescribing in the elderly	Journal of the American Medical Directors Association	19(3)			B29-B30	https://ovidsp.ovid.com/ovidweb.cgi?T=JS&CSC=Y&NEWS=N&PAGE=fulltext&D=emed19&AN=621247130_x000D_ http://widgets.ebscohost.com/prod/customerspecific/s9815128/redirect.php?sid=OVID:embase&id=pmid:&id=doi:10.1016%2Fj.jamda.2017.12.090&issn=1538-9375&isbn=&volume=19&issue=3&spage=B29&pages=B29-B30&date=2018&title=Journal+of+the+American+Medical+Directors+Association&atitle=Subclinical+serotonin+syndr…
First search	Exclude	Title abstract	Conference presentation	M. Boccardi; D. Altomare; C. Ferrari; C. Festari; L. Antelmi; A. Tarallo; P. Pasqualetti; C. Muscio; U. Guerra; B. Paghera; A. Padovani; G. Frisoni	2016	The incremental diagnostic value of 18F-florbetapir imaging in naturalistic patients with cognitive impairment: Final results from the india-FBP study	Neurobiology of Aging	39(Supplement 1)			S27	https://ovidsp.ovid.com/ovidweb.cgi?T=JS&CSC=Y&NEWS=N&PAGE=fulltext&D=emed17&AN=622266011_x000D_ http://widgets.ebscohost.com/prod/customerspecific/s9815128/redirect.php?sid=OVID:embase&id=pmid:&id=doi:&issn=1558-1497&isbn=&volume=39&issue=Supplement+1&spage=S27&pages=S27&date=2016&title=Neurobiology+of+Aging&atitle=The+incremental+diagnostic+value+of+18F-florbetapir+imaging+in+naturalistic+patie…
First search	Exclude	Title abstract	Conference presentation	M. Boccardi; D. Altomare; U. Paolo Guerra; M. Pievani; E. Albanese; C. Festari; P. Pasqualetti; C. Muscio; F. Nobili; A. Padovani; G. B. Frisoni	2015	Appraisal of the utility of the amyloid imaging taskforce recommendations for amyloid-pet prescription	Alzheimer's and Dementia	1)			P876-P877	https://ovidsp.ovid.com/ovidweb.cgi?T=JS&CSC=Y&NEWS=N&PAGE=fulltext&D=emed16&AN=72125717_x000D_ http://widgets.ebscohost.com/prod/customerspecific/s9815128/redirect.php?sid=OVID:embase&id=pmid:&id=doi:&issn=1552-5260&isbn=&volume=11&issue=7+SUPPL.+1&spage=P876&pages=P876-P877&date=2015&title=Alzheimer%27s+and+Dementia&atitle=Appraisal+of+the+utility+of+the+amyloid+imaging+taskforce+recommendation…
First search	Exclude	Title abstract	Conference presentation	M. Boccardi; V. Nicolosi; C. Festari; A. Bianchetti; S. Cappa; D. Chiasserini; A. Falini; U. Guerra; F. Nobili; A. Padovani; G. M. Sancesario; S. D. Morbelli; L. Parnetti; P. Tiraboschi; C. Muscio; D. Perani; F. B. Pizzini; A. Beltramello; G. Salvini Porro; M. Ciaccio; O. Schillaci; M. Trabucchi; F. Tagliavini; G. B. Frisoni	2019	Italian inter-societal consensus for the biomarker-based etiological diagnosis in MCI	European Journal of Neurology	26(Supplement 1)			16	https://ovidsp.ovid.com/ovidweb.cgi?T=JS&CSC=Y&NEWS=N&PAGE=fulltext&D=emed20&AN=629002661_x000D_ http://widgets.ebscohost.com/prod/customerspecific/s9815128/redirect.php?sid=OVID:embase&id=pmid:&id=doi:10.1111%2Fene.14017&issn=1468-1331&isbn=&volume=26&issue=Supplement+1&spage=16&pages=16&date=2019&title=European+Journal+of+Neurology&atitle=Italian+inter-societal+consensus+for+the+biomarker-based…
First search	Exclude	Title abstract	Conference presentation	M. Boccardi; V. Nicolosi; C. Festari; A. Bianchetti; S. F. Cappa; D. Chiasserini; A. Falini; U. P. Guerra; F. Nobili; A. Padovani; G. M. Sancesario; S. Morbelli; L. Parnetti; P. Tiraboschi; C. Muscio; D. Perani; F. B. Pizzini; A. Beltramello; G. S. Porro; M. Ciaccio; O. Schillaci; M. Trabucchi; F. Tagliavini; G. B. Frisoni	2019	Italian Consensus Recommendations for the Etiological Diagnosis in Memory Clinics	Alzheimer's and Dementia	15(7 Supplement)			P328-P329	https://ovidsp.ovid.com/ovidweb.cgi?T=JS&CSC=Y&NEWS=N&PAGE=fulltext&D=emed20&AN=2003376312_x000D_ http://widgets.ebscohost.com/prod/customerspecific/s9815128/redirect.php?sid=OVID:embase&id=pmid:&id=doi:10.1016%2Fj.jalz.2019.06.793&issn=1552-5260&isbn=&volume=15&issue=7+Supplement&spage=P328&pages=P328-P329&date=2019&title=Alzheimer%27s+and+Dementia&atitle=ITALIAN+CONSENSUS+RECOMMENDATIONS+FOR+TH…
First search	Exclude	Title abstract	Conference presentation	C. Bocti; L. Rochette; V. Emond; E. Kroger	2012	Prevalence of dementia in Quebec, Canada 1999-2010: An observational study based on administrative data	Neuroepidemiology	39(3-4)			208	https://ovidsp.ovid.com/ovidweb.cgi?T=JS&CSC=Y&NEWS=N&PAGE=fulltext&D=emed13&AN=70922984_x000D_ http://widgets.ebscohost.com/prod/customerspecific/s9815128/redirect.php?sid=OVID:embase&id=pmid:&id=doi:10.1159%2F000343765&issn=0251-5350&isbn=&volume=39&issue=3-4&spage=208&pages=208&date=2012&title=Neuroepidemiology&atitle=Prevalence+of+dementia+in+Quebec%2C+Canada+1999-2010%3A+An+observational+stu…
First search	Exclude	Title abstract	Conference presentation	M. S. Boesen; A. Langkilde; A. P. Born; M. Magyari; M. Blinkenberg; T. Chitnis; L. C. Thygesen; F. Eriksson	2019	School performance and psychiatric morbidity 6 years after paediatric acute disseminated encephalomyelitis: A nationwide population-based cohort study	Multiple Sclerosis Journal	25(Supplement 2)			99	https://ovidsp.ovid.com/ovidweb.cgi?T=JS&CSC=Y&NEWS=N&PAGE=fulltext&D=emed20&AN=631450731_x000D_ http://widgets.ebscohost.com/prod/customerspecific/s9815128/redirect.php?sid=OVID:embase&id=pmid:&id=doi:10.1177%2F1352458519868070&issn=1352-4585&isbn=&volume=25&issue=Supplement+2&spage=99&pages=99&date=2019&title=Multiple+Sclerosis+Journal&atitle=School+performance+and+psychiatric+morbidity+6+years…
First search	Exclude	Title abstract	Conference presentation	M. Bonafede; A. Vlahiotis; J. Wu; E. Marchlewicz; A. Bedenbaugh; V. Lee; J. Tambiah	2019	Psy18 an Analysis of Treatment Patterns in Knee Osteoarthritis in a U.S. Administrative Claims Database	Value in Health	22(Supplement 2)			S377-S378	https://ovidsp.ovid.com/ovidweb.cgi?T=JS&CSC=Y&NEWS=N&PAGE=fulltext&D=emed20&AN=2002154867_x000D_ http://widgets.ebscohost.com/prod/customerspecific/s9815128/redirect.php?sid=OVID:embase&id=pmid:&id=doi:10.1016%2Fj.jval.2019.04.1843&issn=1098-3015&isbn=&volume=22&issue=Supplement+2&spage=S377&pages=S377-S378&date=2019&title=Value+in+Health&atitle=PSY18+AN+ANALYSIS+OF+TREATMENT+PATTERNS+IN+KNEE+OS…
First search	Exclude	Title abstract	Conference presentation	Q. Bongers; K. Kunisaki; M. Irfan	2022	An Informatics Approach to Assessing Quality of Care Metrics for Restless Legs Syndrome/ Willis-Ekbom Disease	Sleep	45(SUPPL 1)			A241	https://ovidsp.ovid.com/ovidweb.cgi?T=JS&CSC=Y&NEWS=N&PAGE=fulltext&D=emexb&AN=638376552_x000D_ http://widgets.ebscohost.com/prod/customerspecific/s9815128/redirect.php?sid=OVID:embase&id=pmid:&id=doi:10.1093%2Fsleep%2Fzsac079.543&issn=1550-9109&isbn=&volume=45&issue=SUPPL+1&spage=A241&pages=A241&date=2022&title=Sleep&atitle=AN+INFORMATICS+APPROACH+TO+ASSESSING+QUALITY+OF+CARE+METRICS+FOR+RESTLES…
First search	Exclude	Title abstract	Conference presentation	R. Bontsevich; A. Chernykh; A. Leonova; O. Kompaniets; Y. Vovk; G. Batisheva; E. Miliutina; N. Goncharova; I. Elizarova; O. Osipova; T. Pokrovskaia; E. Kosmacheva	2019	Physicians' and undergraduates' knowledge of drugs contraindicated for arterial hypertension treatment	European Journal of Clinical Pharmacology	75(Supplement 1)			S28	https://ovidsp.ovid.com/ovidweb.cgi?T=JS&CSC=Y&NEWS=N&PAGE=fulltext&D=emed20&AN=628798545_x000D_ http://widgets.ebscohost.com/prod/customerspecific/s9815128/redirect.php?sid=OVID:embase&id=pmid:&id=doi:10.1007%2Fs00228-019-02685-2&issn=1432-1041&isbn=&volume=75&issue=Supplement+1&spage=S28&pages=S28&date=2019&title=European+Journal+of+Clinical+Pharmacology&atitle=Physicians%27+and+undergraduates%…
First search	Exclude	Title abstract	Conference presentation	S. Borson; P. Mink; T. R. Barclay; S. C. Waring; M. Barclay; P. S. Carlson	2017	Becoming dementia capable: Health care systems rise to the challenge	Journal of the American Geriatrics Society	65(Supplement 1)			S44	https://ovidsp.ovid.com/ovidweb.cgi?T=JS&CSC=Y&NEWS=N&PAGE=fulltext&D=emed18&AN=616116052_x000D_ http://widgets.ebscohost.com/prod/customerspecific/s9815128/redirect.php?sid=OVID:embase&id=pmid:&id=doi:10.1111%2F%2528ISSN%25291445-5994&issn=0002-8614&isbn=&volume=65&issue=Supplement+1&spage=S44&pages=S44&date=2017&title=Journal+of+the+American+Geriatrics+Society&atitle=Becoming+dementia+capable%3…
First search	Exclude	Title abstract	Conference presentation	Q. Boucherie; G. Gentile; V. Sciortino; O. Blin; J. Micallef; S. Bonin-Guillaume	2015	Four-year prescription trends of profile of antipsychotics use in patients with dementia	European Geriatric Medicine	1)			S138	https://ovidsp.ovid.com/ovidweb.cgi?T=JS&CSC=Y&NEWS=N&PAGE=fulltext&D=emed16&AN=72037550_x000D_ http://widgets.ebscohost.com/prod/customerspecific/s9815128/redirect.php?sid=OVID:embase&id=pmid:&id=doi:&issn=1878-7649&isbn=&volume=6&issue=SUPPL.+1&spage=S138&pages=S138&date=2015&title=European+Geriatric+Medicine&atitle=Four-year+prescription+trends+of+profile+of+antipsychotics+use+in+patients+with…
First search	Exclude	Title abstract	Conference presentation	D. Bourdette; S. Van Leuven; K. Johnston; D. Hartung	2017	Repository corticotropin (H.P. Acthar gel) prescribed by neurologists in 2013 cost medicare part D over $86 million: Is the cost justified?	Multiple Sclerosis	23(Supplement 1)			26	https://ovidsp.ovid.com/ovidweb.cgi?T=JS&CSC=Y&NEWS=N&PAGE=fulltext&D=emed18&AN=615243006_x000D_ http://widgets.ebscohost.com/prod/customerspecific/s9815128/redirect.php?sid=OVID:embase&id=pmid:&id=doi:10.1177%2F1352458517693959&issn=1477-0970&isbn=&volume=23&issue=Supplement+1&spage=26&pages=26&date=2017&title=Multiple+Sclerosis&atitle=Repository+corticotropin+%28H.P.+Acthar+gel%29+prescribed+by…
First search	Exclude	Title abstract	Conference presentation	D. Bourdette; S. Van Leuvin; K. Johnston; M. Lei; D. Hartung	2017	Industry payments to neurologists who commonly prescribe repository corticotropin gel (H.P. Acthar)	Neurology. Conference: 69th American Academy of Neurology Annual Meeting, AAN	88		16 Supplement 1		https://ovidsp.ovid.com/ovidweb.cgi?T=JS&CSC=Y&NEWS=N&PAGE=fulltext&D=emed18&AN=616550658_x000D_ http://widgets.ebscohost.com/prod/customerspecific/s9815128/redirect.php?sid=OVID:embase&id=pmid:&id=doi:&issn=1526-632X&isbn=&volume=88&issue=16+Supplement+1&spage=&pages=&date=2017&title=Neurology&atitle=Industry+payments+to+neurologists+who+commonly+prescribe+repository+corticotropin+gel+%28H.P.+Ac…
First search	Exclude	Title abstract	Conference presentation	A. Bourdin; J. Berger; M. Schluep; O. Bugnon	2013	Development of a person-centred and integrated-care model for promoting safety and medication adherence among multiple sclerosis patients treated with fingolimod	Multiple Sclerosis	1)			247	https://ovidsp.ovid.com/ovidweb.cgi?T=JS&CSC=Y&NEWS=N&PAGE=fulltext&D=emed14&AN=71360821_x000D_ http://widgets.ebscohost.com/prod/customerspecific/s9815128/redirect.php?sid=OVID:embase&id=pmid:&id=doi:10.1177%2F1352458513502429&issn=1352-4585&isbn=&volume=19&issue=11+SUPPL.+1&spage=247&pages=247&date=2013&title=Multiple+Sclerosis&atitle=Development+of+a+person-centred+and+integrated-care+model+fo…
First search	Exclude	Title abstract	Conference presentation	J. Bourgeois	2011	Use of antidepressants in Belgian nursing homes	Basic and Clinical Pharmacology and Toxicology	1)			141	https://ovidsp.ovid.com/ovidweb.cgi?T=JS&CSC=Y&NEWS=N&PAGE=fulltext&D=emed12&AN=70623284_x000D_ http://widgets.ebscohost.com/prod/customerspecific/s9815128/redirect.php?sid=OVID:embase&id=pmid:&id=doi:10.1111%2Fj.1742-7843.2011.00722.x&issn=1742-7835&isbn=&volume=109&issue=SUPPL.+1&spage=141&pages=141&date=2011&title=Basic+and+Clinical+Pharmacology+and+Toxicology&atitle=Use+of+antidepressants+in+…
First search	Exclude	Title abstract	Conference presentation	M. Boustani; A. M. Hake; S. Shah; R. Knoth; K. Wyrwich; J. Oresana	2012	Realworld prescribing in the treatment of Alzheimer's disease: Results of an in-depth physician survey	Alzheimer's and Dementia	1)			P130	https://ovidsp.ovid.com/ovidweb.cgi?T=JS&CSC=Y&NEWS=N&PAGE=fulltext&D=emed13&AN=70859561_x000D_ http://widgets.ebscohost.com/prod/customerspecific/s9815128/redirect.php?sid=OVID:embase&id=pmid:&id=doi:10.1016%2Fj.jalz.2012.05.345&issn=1552-5260&isbn=&volume=8&issue=4+SUPPL.+1&spage=P130&pages=P130&date=2012&title=Alzheimer%27s+and+Dementia&atitle=Realworld+prescribing+in+the+treatment+of+Alzheime…
First search	Exclude	Title abstract	Conference presentation	C. Bouwmeester; H. Chen	2011	Assessment of antidementia medication prescribing patterns in a community setting according to a proposed treatment algorithm in a PACE program	Consultant Pharmacist	26(10)			734	https://ovidsp.ovid.com/ovidweb.cgi?T=JS&CSC=Y&NEWS=N&PAGE=fulltext&D=emed12&AN=70598880_x000D_ http://widgets.ebscohost.com/prod/customerspecific/s9815128/redirect.php?sid=OVID:embase&id=pmid:&id=doi:10.4140%2FTCP.n.2011.732&issn=0888-5109&isbn=&volume=26&issue=10&spage=734&pages=734&date=2011&title=Consultant+Pharmacist&atitle=Assessment+of+antidementia+medication+prescribing+patterns+in+a+comm…
First search	Exclude	Title abstract	Conference presentation	J. Bowen; C. Kozma; M. Grosso; A. Phillips	2018	Relapse in Patients with MultipleSclerosis Newly Initiating scIFNbeta1a Compared with Oral Disease- Modifying Drugs: A Real-World Assessment	Neurology. Conference: 70th Annual Meeting of the American Academy of Neurology, AAN	90		15 Supplement 1		https://ovidsp.ovid.com/ovidweb.cgi?T=JS&CSC=Y&NEWS=N&PAGE=fulltext&D=emed19&AN=622307637_x000D_ http://widgets.ebscohost.com/prod/customerspecific/s9815128/redirect.php?sid=OVID:embase&id=pmid:&id=doi:&issn=1526-632X&isbn=&volume=90&issue=15+Supplement+1&spage=&pages=&date=2018&title=Neurology&atitle=Relapse+in+Patients+with+MultipleSclerosis+Newly+Initiating+scIFNbeta1a+Compared+with+Oral+Disea…
First search	Exclude	Title abstract	Conference presentation	J. Bowen; C. M. Kozma; M. Grosso; K. Taha; A. L. Phillips	2017	Real-world assessment of relapse in patients with multiple sclerosis newly initiating scIFNbeta1a compared with oral disease-modifying drugs	Multiple Sclerosis Journal	23(3 Supplement 1)			665	https://ovidsp.ovid.com/ovidweb.cgi?T=JS&CSC=Y&NEWS=N&PAGE=fulltext&D=emed18&AN=619358391_x000D_ http://widgets.ebscohost.com/prod/customerspecific/s9815128/redirect.php?sid=OVID:embase&id=pmid:&id=doi:10.1177%2F1352458517731406&issn=1477-0970&isbn=&volume=23&issue=3+Supplement+1&spage=665&pages=665&date=2017&title=Multiple+Sclerosis+Journal&atitle=Real-world+assessment+of+relapse+in+patients+wit…
First search	Exclude	Title abstract	Conference presentation	E. Bradburn; Q. Malik; C. Sin-Hidge; S. Lund; J. Bowen; P. Howard; A. Chatterjee	2013	Improving end of life care in Parkinson's disease	Journal of Parkinson's Disease	1)			193-194	https://ovidsp.ovid.com/ovidweb.cgi?T=JS&CSC=Y&NEWS=N&PAGE=fulltext&D=emed14&AN=71248929_x000D_ http://widgets.ebscohost.com/prod/customerspecific/s9815128/redirect.php?sid=OVID:embase&id=pmid:&id=doi:10.3233%2FJPD-139905&issn=1877-7171&isbn=&volume=3&issue=SUPPL.+1&spage=193&pages=193-194&date=2013&title=Journal+of+Parkinson%27s+Disease&atitle=Improving+end+of+life+care+in+Parkinson%27s+disease&…
First search	Exclude	Title abstract	Conference presentation	M. L. Brandi	2013	Bone health beliefs & behaviours-enhancing initiatives for calcium adherence	Osteoporosis International	1)			S389-S390	https://ovidsp.ovid.com/ovidweb.cgi?T=JS&CSC=Y&NEWS=N&PAGE=fulltext&D=emed14&AN=71243316_x000D_ http://widgets.ebscohost.com/prod/customerspecific/s9815128/redirect.php?sid=OVID:embase&id=pmid:&id=doi:10.1007%2Fs00198-013-2315-8&issn=0937-941X&isbn=&volume=24&issue=1+SUPPL.+1&spage=S389&pages=S389-S390&date=2013&title=Osteoporosis+International&atitle=Bone+health+beliefs+%26+behaviours-enhancing+…
First search	Exclude	Title abstract	Conference presentation	E. Brauner; T. Koch; L. Priskorn; A. Juul; C. Dehlendorff; J. Christensen; A. K. Dunn-Henriksen; J. Therming Jorgensen; Z. Andersen; M. Hickey	2020	Long-term effects of premenopausal oophorectomy on mental health and modifying effects of Menopausal Hormone Therapy. A prospective Cohort Study	Human Reproduction	35(SUPPL 1)			i444	https://ovidsp.ovid.com/ovidweb.cgi?T=JS&CSC=Y&NEWS=N&PAGE=fulltext&D=emexa&AN=637629434_x000D_ http://widgets.ebscohost.com/prod/customerspecific/s9815128/redirect.php?sid=OVID:embase&id=pmid:&id=doi:&issn=1460-2350&isbn=&volume=35&issue=SUPPL+1&spage=i444&pages=i444&date=2020&title=Human+Reproduction&atitle=Long-term+effects+of+premenopausal+oophorectomy+on+mental+health+and+modifying+effects+o…
First search	Exclude	Title abstract	Conference presentation	G. Brecl Jakob; S. Gomezelj; N. Krajnc; A. Horvat Ledinek; U. Rot	2021	MS treatment in Slovenia over time	Multiple Sclerosis Journal	27(2 SUPPL)			704-705	https://ovidsp.ovid.com/ovidweb.cgi?T=JS&CSC=Y&NEWS=N&PAGE=fulltext&D=emed22&AN=636339815_x000D_ http://widgets.ebscohost.com/prod/customerspecific/s9815128/redirect.php?sid=OVID:embase&id=pmid:&id=doi:10.1177%2F13524585211044667&issn=1477-0970&isbn=&volume=27&issue=2+SUPPL&spage=704&pages=704-705&date=2021&title=Multiple+Sclerosis+Journal&atitle=MS+treatment+in+Slovenia+over+time&aulast=Brecl+Ja…
First search	Exclude	Title abstract	Conference presentation	D. I. Brixner; C. McAdam-Marx; J. Van Den Bos; D. Perlman	2010	Resource use for caregivers vs. matched controls one year pre vs. post Alzheimer disease patient diagnosis	Journal of the American Geriatrics Society	1)			S109-S110	https://ovidsp.ovid.com/ovidweb.cgi?T=JS&CSC=Y&NEWS=N&PAGE=fulltext&D=emed11&AN=70990542_x000D_ http://widgets.ebscohost.com/prod/customerspecific/s9815128/redirect.php?sid=OVID:embase&id=pmid:&id=doi:10.1111%2Fj.1532-5415.2010.02850.x&issn=0002-8614&isbn=&volume=58&issue=SUPPL.+1&spage=S109&pages=S109-S110&date=2010&title=Journal+of+the+American+Geriatrics+Society&atitle=Resource+use+for+caregiv…
First search	Exclude	Full text review	Not research article	S. A. Broadley; M. H. Barnett; M. Boggild; B. J. Brew; H. Butzkueven; R. Heard; S. Hodgkinson; A. G. Kermode; J. Lechner-Scott; R. A. Macdonell; M. Marriott; D. F. Mason; J. Parratt; S. W. Reddel; C. P. Shaw; M. Slee; J. Spies; B. V. Taylor; W. M. Carroll; T. J. Kilpatrick; J. King; P. A. McCombe; J. D. Pollard; E. Willoughby; M. S. N. G. o. t. Australian; N. New Zealand Association of		Therapeutic approaches to disease modifying therapy for multiple sclerosis in adults: an Australian and New Zealand perspective: part 3 treatment practicalities and recommendations. MS Neurology Group of the Australian and New Zealand Association of Neurologists	Journal of Clinical Neuroscience	21		11	1857-65	https://ovidsp.ovid.com/ovidweb.cgi?T=JS&CSC=Y&NEWS=N&PAGE=fulltext&D=med11&AN=24993136_x000D_ http://widgets.ebscohost.com/prod/customerspecific/s9815128/redirect.php?sid=OVID:medline&id=pmid:24993136&id=doi:10.1016%2Fj.jocn.2014.01.017&issn=0967-5868&isbn=&volume=21&issue=11&spage=1857&pages=1857-65&date=2014&title=Journal+of+Clinical+Neuroscience&atitle=Therapeutic+approaches+to+disease+modify…
First search	Exclude	Title abstract	Conference presentation	A. Broe; P. Damkier	2020	First trimester pregnancy exposure to modafinil and risk of congenital malformations	Pharmacoepidemiology and Drug Safety	29(SUPPL 3)			514	https://ovidsp.ovid.com/ovidweb.cgi?T=JS&CSC=Y&NEWS=N&PAGE=fulltext&D=emed21&AN=634117833_x000D_ http://widgets.ebscohost.com/prod/customerspecific/s9815128/redirect.php?sid=OVID:embase&id=pmid:&id=doi:10.1002%2Fpds.5114&issn=1099-1557&isbn=&volume=29&issue=SUPPL+3&spage=514&pages=514&date=2020&title=Pharmacoepidemiology+and+Drug+Safety&atitle=First+trimester+pregnancy+exposure+to+modafinil+and+r…
First search	Exclude	Title abstract	Conference presentation	R. Brook; M. J. Sax; J. A. Carlisle; J. E. Smeeding	2019	Pns111 Survey Results of Contemporary U.S. Health Plan Policies: New Challenges, Digital Technologies, Value-Based Contracting, and Comparative Effectiveness Research	Value in Health	22(Supplement 2)			S304	https://ovidsp.ovid.com/ovidweb.cgi?T=JS&CSC=Y&NEWS=N&PAGE=fulltext&D=emed20&AN=2002156520_x000D_ http://widgets.ebscohost.com/prod/customerspecific/s9815128/redirect.php?sid=OVID:embase&id=pmid:&id=doi:10.1016%2Fj.jval.2019.04.1468&issn=1098-3015&isbn=&volume=22&issue=Supplement+2&spage=S304&pages=S304&date=2019&title=Value+in+Health&atitle=PNS111+SURVEY+RESULTS+OF+CONTEMPORARY+U.S.+HEALTH+PLAN+…
First search	Exclude	Title abstract	Conference presentation	S. Brooker; C. Yeh; D. Larson	2022	Antipsychotic use in Parkinson's disease: A single center retrospective chart review	Movement Disorders	37(Supplement 2)			S367	https://ovidsp.ovid.com/ovidweb.cgi?T=JS&CSC=Y&NEWS=N&PAGE=fulltext&D=emexb&AN=639305393_x000D_ http://widgets.ebscohost.com/prod/customerspecific/s9815128/redirect.php?sid=OVID:embase&id=pmid:&id=doi:10.1002%2Fmds.29223&issn=1531-8257&isbn=&volume=37&issue=Supplement+2&spage=S367&pages=S367&date=2022&title=Movement+Disorders&atitle=Antipsychotic+use+in+Parkinson%27s+disease%3A+A+single+center+re…
First search	Exclude	Title abstract	Conference presentation	B. Bruggenjurgen; F. Andersohn; S. N. Willich	2012	Cost attributable to Alzheimer's disease in Germany	Alzheimer's and Dementia	1)			P237	https://ovidsp.ovid.com/ovidweb.cgi?T=JS&CSC=Y&NEWS=N&PAGE=fulltext&D=emed13&AN=70859821_x000D_ http://widgets.ebscohost.com/prod/customerspecific/s9815128/redirect.php?sid=OVID:embase&id=pmid:&id=doi:10.1016%2Fj.jalz.2012.05.629&issn=1552-5260&isbn=&volume=8&issue=4+SUPPL.+1&spage=P237&pages=P237&date=2012&title=Alzheimer%27s+and+Dementia&atitle=Cost+attributable+to+Alzheimer%27s+disease+in+Germ…
First search	Exclude	Title abstract	Conference presentation	O. Bruyere	2017		Osteoporosis International	28(1 Supplement 1)			S637	https://ovidsp.ovid.com/ovidweb.cgi?T=JS&CSC=Y&NEWS=N&PAGE=fulltext&D=emed18&AN=617600586_x000D_ http://widgets.ebscohost.com/prod/customerspecific/s9815128/redirect.php?sid=OVID:embase&id=pmid:&id=doi:10.1007%2Fs00198-017-3944-0&issn=1433-2965&isbn=&volume=28&issue=1+Supplement+1&spage=S637&pages=S637&date=2017&title=Osteoporosis+International&atitle=Survey+of+ESCEO+algorithm%3A+Methodology+and+…
First search	Exclude	Title abstract	Conference presentation	O. Bruyere	2019	The 2014-2016 ESCEO algorithm for the management of knee osteoarthritis	Osteoporosis International	30(SUPPL 2)			S187-S188	https://ovidsp.ovid.com/ovidweb.cgi?T=JS&CSC=Y&NEWS=N&PAGE=fulltext&D=emed20&AN=633781039_x000D_ http://widgets.ebscohost.com/prod/customerspecific/s9815128/redirect.php?sid=OVID:embase&id=pmid:&id=doi:10.1007%2Fs00198-019-04982-z&issn=1433-2965&isbn=&volume=30&issue=SUPPL+2&spage=S187&pages=S187-S188&date=2019&title=Osteoporosis+International&atitle=The+2014-2016+ESCEO+algorithm+for+the+manageme…
First search	Exclude	Title abstract	Conference presentation	A. Buclez; C. Genty; B. Allenet; J. L. Bosson	2012		International Journal of Clinical Pharmacy	34(1)			230	https://ovidsp.ovid.com/ovidweb.cgi?T=JS&CSC=Y&NEWS=N&PAGE=fulltext&D=emed13&AN=70816455_x000D_ http://widgets.ebscohost.com/prod/customerspecific/s9815128/redirect.php?sid=OVID:embase&id=pmid:&id=doi:10.1007%2Fs11096-011-9602-2&issn=2210-7703&isbn=&volume=34&issue=1&spage=230&pages=230&date=2012&title=International+Journal+of+Clinical+Pharmacy&atitle=Can+drugs+be+risk+indicators+for+venous+throm…
First search	Exclude	Title abstract	Conference presentation	L. Buigues-Pastor; R. Uso-Talamantes; M. Alos-Alminana	2022	POSB401 Economic Impact of Innovative Drugs for Multiple Sclerosis: A Real-World Data Analysis	Value in Health	25(1 Supplement)			S259	https://ovidsp.ovid.com/ovidweb.cgi?T=JS&CSC=Y&NEWS=N&PAGE=fulltext&D=emexa&AN=2016529217_x000D_ http://widgets.ebscohost.com/prod/customerspecific/s9815128/redirect.php?sid=OVID:embase&id=pmid:&id=doi:10.1016%2Fj.jval.2021.11.1264&issn=1098-3015&isbn=&volume=25&issue=1+Supplement&spage=S259&pages=S259&date=2022&title=Value+in+Health&atitle=POSB401+Economic+Impact+of+Innovative+Drugs+for+Multiple…
First search	Exclude	Title abstract	Conference presentation	E. Bukowy; J. Kuester	2018	Consider the pill burden. Is there room to de-prescribe?	Journal of the American Geriatrics Society	66(Supplement 2)			S24-S25	https://ovidsp.ovid.com/ovidweb.cgi?T=JS&CSC=Y&NEWS=N&PAGE=fulltext&D=emed19&AN=622131144_x000D_ http://widgets.ebscohost.com/prod/customerspecific/s9815128/redirect.php?sid=OVID:embase&id=pmid:&id=doi:10.1111%2Fjgs.15376&issn=1532-5415&isbn=&volume=66&issue=Supplement+2&spage=S24&pages=S24-S25&date=2018&title=Journal+of+the+American+Geriatrics+Society&atitle=Consider+the+pill+burden.+Is+there+ro…
First search	Exclude	Title abstract	Conference presentation	D. Bunch	2016	Parkinson symptoms list	Journal of Parkinson's Disease	6(Supplement 1)			141	https://ovidsp.ovid.com/ovidweb.cgi?T=JS&CSC=Y&NEWS=N&PAGE=fulltext&D=emed17&AN=622900562_x000D_ http://widgets.ebscohost.com/prod/customerspecific/s9815128/redirect.php?sid=OVID:embase&id=pmid:&id=doi:10.3233%2FJPD-169900&issn=1877-718X&isbn=&volume=6&issue=Supplement+1&spage=141&pages=141&date=2016&title=Journal+of+Parkinson%27s+Disease&atitle=Parkinson+symptoms+list&aulast=Bunch&pid=%3Cauthor%…
First search	Exclude	Title abstract	Conference presentation	L. Byerly; E. Eckstrom	2021	Decentralizing quality age-friendly care: An interprofessional age-friendly behavioral health telementoring curriculum for rural primary care providers	Journal of the American Geriatrics Society	69(SUPPL 1)			S202	https://ovidsp.ovid.com/ovidweb.cgi?T=JS&CSC=Y&NEWS=N&PAGE=fulltext&D=emed22&AN=634826573_x000D_ http://widgets.ebscohost.com/prod/customerspecific/s9815128/redirect.php?sid=OVID:embase&id=pmid:&id=doi:10.1111%2Fjgs.17115&issn=1532-5415&isbn=&volume=69&issue=SUPPL+1&spage=S202&pages=S202&date=2021&title=Journal+of+the+American+Geriatrics+Society&atitle=Decentralizing+quality+age-friendly+care%3A+…
First search	Exclude	Title abstract	Conference presentation	C. Cadet; E. Maheu; A. Agrhum	2019	How to manage non-steroidal antiinflammatory drugs (NSAIDS) in the elderly in knee , hip or hand osteoarthritis treatment?	Osteoporosis International	30(SUPPL 2)			S228	https://ovidsp.ovid.com/ovidweb.cgi?T=JS&CSC=Y&NEWS=N&PAGE=fulltext&D=emed20&AN=633781274_x000D_ http://widgets.ebscohost.com/prod/customerspecific/s9815128/redirect.php?sid=OVID:embase&id=pmid:&id=doi:10.1007%2Fs00198-019-04986-9&issn=1433-2965&isbn=&volume=30&issue=SUPPL+2&spage=S228&pages=S228&date=2019&title=Osteoporosis+International&atitle=How+to+manage+non-steroidal+antiinflammatory+drugs+…
First search	Exclude	Title abstract	Conference presentation	S. Calisir; M. Aydin; H. Uygur; B. Cetin-Ilhan; I. Eren	2014	Evaluation of haloperidol decanoate treatment in a case series of schizophrenia: An 8-month experience	Klinik Psikofarmakoloji Bulteni	1)			S266	https://ovidsp.ovid.com/ovidweb.cgi?T=JS&CSC=Y&NEWS=N&PAGE=fulltext&D=emed15&AN=71829152_x000D_ http://widgets.ebscohost.com/prod/customerspecific/s9815128/redirect.php?sid=OVID:embase&id=pmid:&id=doi:&issn=1017-7833&isbn=&volume=24&issue=SUPPL.+1&spage=S266&pages=S266&date=2014&title=Klinik+Psikofarmakoloji+Bulteni&atitle=Evaluation+of+haloperidol+decanoate+treatment+in+a+case+series+of+schizoph…
First search	Exclude	Title abstract	Conference presentation	J. Callhoff; A. Postler; K. Albrecht; A. Zink; K. P. Gunther	2018	The impact of disease characteristics in knee and hip osteoarthritis on recommendations for joint replacement	Annals of the Rheumatic Diseases	77(Supplement 2)			789-790	https://ovidsp.ovid.com/ovidweb.cgi?T=JS&CSC=Y&NEWS=N&PAGE=fulltext&D=emed19&AN=623991586_x000D_ http://widgets.ebscohost.com/prod/customerspecific/s9815128/redirect.php?sid=OVID:embase&id=pmid:&id=doi:10.1136%2Fannrheumdis-2018-eular.2163&issn=1468-2060&isbn=&volume=77&issue=Supplement+2&spage=789&pages=789-790&date=2018&title=Annals+of+the+Rheumatic+Diseases&atitle=The+impact+of+disease+charact…
First search	Exclude	Title abstract	Conference presentation	A. Calvo; F. D'Ovidio; G. Costa; A. D'Errico; P. Carna; A. Chio	2017	The role of pre-morbid diabetes on developing amyotrophic lateral sclerosis	Amyotrophic Lateral Sclerosis and Frontotemporal Degeneration	18(Supplement 2)			183-184	https://ovidsp.ovid.com/ovidweb.cgi?T=JS&CSC=Y&NEWS=N&PAGE=fulltext&D=emed18&AN=619349928_x000D_ http://widgets.ebscohost.com/prod/customerspecific/s9815128/redirect.php?sid=OVID:embase&id=pmid:&id=doi:10.1080%2F21678421.2017.1371524%2F0021&issn=2167-9223&isbn=&volume=18&issue=Supplement+2&spage=183&pages=183-184&date=2017&title=Amyotrophic+Lateral+Sclerosis+and+Frontotemporal+Degeneration&atitle…
First search	Exclude	Title abstract	Conference presentation	E. Cameron; D. Rog; G. McDonnell; J. Overell; O. Pearson; D. French	2017	Factors influencing disease modifying therapy prescribing rates and practices: A qualitative study of neurologists and nurses	Multiple Sclerosis Journal	23(3 Supplement 1)			949	https://ovidsp.ovid.com/ovidweb.cgi?T=JS&CSC=Y&NEWS=N&PAGE=fulltext&D=emed18&AN=619357933_x000D_ http://widgets.ebscohost.com/prod/customerspecific/s9815128/redirect.php?sid=OVID:embase&id=pmid:&id=doi:10.1177%2F1352458517731285&issn=1477-0970&isbn=&volume=23&issue=3+Supplement+1&spage=949&pages=949&date=2017&title=Multiple+Sclerosis+Journal&atitle=Factors+influencing+disease+modifying+therapy+pr…
First search	Exclude	Title abstract	Conference presentation	R. Cameron Smail; P. McColgan; R. Pearce	2012	Parkinson's disease 'get it on time' audit	Journal of Neurology, Neurosurgery and Psychiatry	2)			A11	https://ovidsp.ovid.com/ovidweb.cgi?T=JS&CSC=Y&NEWS=N&PAGE=fulltext&D=emed13&AN=72346177_x000D_ http://widgets.ebscohost.com/prod/customerspecific/s9815128/redirect.php?sid=OVID:embase&id=pmid:&id=doi:10.1136%2Fjnnp-2012-304200a.42&issn=1468-330X&isbn=&volume=83&issue=SUPPL.+2&spage=A11&pages=A11&date=2012&title=Journal+of+Neurology%2C+Neurosurgery+and+Psychiatry&atitle=Parkinson%27s+disease+%27g…
First search	Exclude	Title abstract	Conference presentation	A. J. Camm; S. Haas; G. Ambrosio; G. Kayani; Y. Koretsune; J. Y. Le Heuzey; F. Misselwitz; A. Parkhomenko; K. Pieper; J. Stepinska; M. Van Eickels; A. K. Kakkar	2017	Patterns and predictors of anticoagulant prescribing for stroke prevention in patients with nonvalvular atrial fibrillation: Results from the GARFIELD-AF registry	Europace	19(Supplement 3)			iii354-iii355	https://ovidsp.ovid.com/ovidweb.cgi?T=JS&CSC=Y&NEWS=N&PAGE=fulltext&D=emed18&AN=618768459_x000D_ http://widgets.ebscohost.com/prod/customerspecific/s9815128/redirect.php?sid=OVID:embase&id=pmid:&id=doi:&issn=1532-2092&isbn=&volume=19&issue=Supplement+3&spage=iii354&pages=iii354-iii355&date=2017&title=Europace&atitle=Patterns+and+predictors+of+anticoagulant+prescribing+for+stroke+prevention+in+pat…
First search	Exclude	Title abstract	Conference presentation	N. L. Campbell; R. J. Holden; D. Clark; M. A. Boustani; W. Tu; C. M. Callahan	2019	Development and Implementation of Behavioural Interventions to Reduce Risk of Dementia in Primary Care Older Adults	Alzheimer's and Dementia	15(7 Supplement)			P1444-P1445	https://ovidsp.ovid.com/ovidweb.cgi?T=JS&CSC=Y&NEWS=N&PAGE=fulltext&D=emed20&AN=2003376569_x000D_ http://widgets.ebscohost.com/prod/customerspecific/s9815128/redirect.php?sid=OVID:embase&id=pmid:&id=doi:10.1016%2Fj.jalz.2019.06.4048&issn=1552-5260&isbn=&volume=15&issue=7+Supplement&spage=P1444&pages=P1444-P1445&date=2019&title=Alzheimer%27s+and+Dementia&atitle=DEVELOPMENT+AND+IMPLEMENTATION+OF+BE…
First search	Exclude	Title abstract	Conference presentation	N. L. Campbell; T. Skaar; S. Gao; A. Perkins; L. Li; B. Malaz	2014	Personalized approach to prescribing acetylcholinesterase inhibitiors: Focus on pharmacogenomics and drug interactions	Journal of the American Geriatrics Society	1)			S122	https://ovidsp.ovid.com/ovidweb.cgi?T=JS&CSC=Y&NEWS=N&PAGE=fulltext&D=emed15&AN=71470486_x000D_ http://widgets.ebscohost.com/prod/customerspecific/s9815128/redirect.php?sid=OVID:embase&id=pmid:&id=doi:10.1111%2Fjgs.12870&issn=0002-8614&isbn=&volume=62&issue=SUPPL.+1&spage=S122&pages=S122&date=2014&title=Journal+of+the+American+Geriatrics+Society&atitle=Personalized+approach+to+prescribing+acetylc…
First search	Exclude	Title abstract	Conference presentation	C. L. Campos; J. Wofford	2013		PM and R	1)			S209	https://ovidsp.ovid.com/ovidweb.cgi?T=JS&CSC=Y&NEWS=N&PAGE=fulltext&D=emed14&AN=71205901_x000D_ http://widgets.ebscohost.com/prod/customerspecific/s9815128/redirect.php?sid=OVID:embase&id=pmid:&id=doi:10.1016%2Fj.pmrj.2013.08.305&issn=1934-1482&isbn=&volume=5&issue=9+SUPPL.+1&spage=S209&pages=S209&date=2013&title=PM+and+R&atitle=Physiatry+co-location+with+primary+care%3A+An+opportunity%3F&aulast=…
First search	Exclude	Title abstract	Conference presentation	R. Canadillas Rueda; N. Domingo Montesinos; M. Natividad Pedreno	2016	Comprehensive treatmentand secondary prevention of fragility fractures in the elderly in an orthogeriatric unit. multidisciplinary management of osteoporotic patients pre and post surgery. advantages and results	Osteoporosis International	27(SUPPL 1)			S539	https://ovidsp.ovid.com/ovidweb.cgi?T=JS&CSC=Y&NEWS=N&PAGE=fulltext&D=emed17&AN=633965279_x000D_ http://widgets.ebscohost.com/prod/customerspecific/s9815128/redirect.php?sid=OVID:embase&id=pmid:&id=doi:10.1007%2Fs00198-016-3530-x&issn=1433-2965&isbn=&volume=27&issue=SUPPL+1&spage=S539&pages=S539&date=2016&title=Osteoporosis+International&atitle=Comprehensive+treatmentand+secondary+prevention+of+f…
First search	Exclude	Title abstract	Conference presentation	R. Canissario; D. S. Conway; R. Naismith; M. Hyland	2020	Real world disease modifying therapy prescribing practices in the MS paths network in response to MRI activity in multiple sclerosis	Multiple Sclerosis Journal	26(1 SUPPL)			67	https://ovidsp.ovid.com/ovidweb.cgi?T=JS&CSC=Y&NEWS=N&PAGE=fulltext&D=emed21&AN=633710068_x000D_ http://widgets.ebscohost.com/prod/customerspecific/s9815128/redirect.php?sid=OVID:embase&id=pmid:&id=doi:10.1177%2F1352458520917096&issn=1477-0970&isbn=&volume=26&issue=1+SUPPL&spage=67&pages=67&date=2020&title=Multiple+Sclerosis+Journal&atitle=Real+world+disease+modifying+therapy+prescribing+practice…
First search	Exclude	Title abstract	Conference presentation	M. Canizares; J. Power; A. V. Perruccio; Y. Rampersaud	2021	High resource use prior to elective surgery for osteoarthritis associated with worse outcomes and high post-operative healthcare use and costs: a population-based study in Ontario, Canada	Osteoarthritis and Cartilage	29(Supplement 1)			S389-S390	https://ovidsp.ovid.com/ovidweb.cgi?T=JS&CSC=Y&NEWS=N&PAGE=fulltext&D=emed22&AN=2011701670_x000D_ http://widgets.ebscohost.com/prod/customerspecific/s9815128/redirect.php?sid=OVID:embase&id=pmid:&id=doi:10.1016%2Fj.joca.2021.02.505&issn=1063-4584&isbn=&volume=29&issue=Supplement+1&spage=S389&pages=S389-S390&date=2021&title=Osteoarthritis+and+Cartilage&atitle=High+resource+use+prior+to+elective+su…
First search	Exclude	Title abstract	Conference presentation	T. Capato; M. Haddad; E. Barbosa; M. E. Piemonte	2017	Evidence-based Brazilian physicaltherapy guideline for huntington's disease	Movement Disorders	32(Supplement 2)			328	https://ovidsp.ovid.com/ovidweb.cgi?T=JS&CSC=Y&NEWS=N&PAGE=fulltext&D=emed18&AN=616772122_x000D_ http://widgets.ebscohost.com/prod/customerspecific/s9815128/redirect.php?sid=OVID:embase&id=pmid:&id=doi:10.1002%2Fmds.27087&issn=1531-8257&isbn=&volume=32&issue=Supplement+2&spage=328&pages=328&date=2017&title=Movement+Disorders&atitle=Evidence-based+Brazilian+physicaltherapy+guideline+for+huntington…
First search	Exclude	Title abstract	Conference presentation	E. Caplan; D. Ng; I. Abbass; K. Gooch; D. Van Amerongen; B. Suehs	2018	Impact of coexisting overactive bladder on healthcare resource use and costs among patients with dementia	Journal of Managed Care and Specialty Pharmacy	24(4-A SUPPL.)			S93	https://ovidsp.ovid.com/ovidweb.cgi?T=JS&CSC=Y&NEWS=N&PAGE=fulltext&D=emed19&AN=624733222_x000D_ http://widgets.ebscohost.com/prod/customerspecific/s9815128/redirect.php?sid=OVID:embase&id=pmid:&id=doi:&issn=2376-1032&isbn=&volume=24&issue=4-A+SUPPL.&spage=S93&pages=S93&date=2018&title=Journal+of+Managed+Care+and+Specialty+Pharmacy&atitle=Impact+of+coexisting+overactive+bladder+on+healthcare+reso…
First search	Exclude	Title abstract	Conference presentation	E. O. Caplan; D. B. Ng; I. M. Abbass; K. Gooch; D. Van Amerongen; B. T. Suehs	2018	Clinical outcomes associated with coexisting overactive bladder in medicare patients with dementia	Journal of the American Geriatrics Society	66(Supplement 2)			S161-S162	https://ovidsp.ovid.com/ovidweb.cgi?T=JS&CSC=Y&NEWS=N&PAGE=fulltext&D=emed19&AN=622131321_x000D_ http://widgets.ebscohost.com/prod/customerspecific/s9815128/redirect.php?sid=OVID:embase&id=pmid:&id=doi:10.1111%2Fjgs.15376&issn=1532-5415&isbn=&volume=66&issue=Supplement+2&spage=S161&pages=S161-S162&date=2018&title=Journal+of+the+American+Geriatrics+Society&atitle=Clinical+outcomes+associated+with+…
First search	Exclude	Title abstract	Conference presentation	L. Cardozo	2018	Overactive bladder-and its management	International Journal of Gynecology and Obstetrics	143(Supplement 3)			79	https://ovidsp.ovid.com/ovidweb.cgi?T=JS&CSC=Y&NEWS=N&PAGE=fulltext&D=emed19&AN=624607276_x000D_ http://widgets.ebscohost.com/prod/customerspecific/s9815128/redirect.php?sid=OVID:embase&id=pmid:&id=doi:10.1002%2Fijgo.12584&issn=1879-3479&isbn=&volume=143&issue=Supplement+3&spage=79&pages=79&date=2018&title=International+Journal+of+Gynecology+and+Obstetrics&atitle=Overactive+bladder-and+its+manage…
First search	Exclude	Title abstract	Conference presentation	A. Carlson; C. Vervloet Sollero; Q. Wu; T. Gyang; Z. Li; M. Armstrong	2020	Prevalence of multiple sclerosis in the oneflorida data trust	Multiple Sclerosis Journal	26(3 SUPPL)			349-350	https://ovidsp.ovid.com/ovidweb.cgi?T=JS&CSC=Y&NEWS=N&PAGE=fulltext&D=emed21&AN=634023331_x000D_ http://widgets.ebscohost.com/prod/customerspecific/s9815128/redirect.php?sid=OVID:embase&id=pmid:&id=doi:10.1177%2F1352458520974937&issn=1477-0970&isbn=&volume=26&issue=3+SUPPL&spage=349&pages=349-350&date=2020&title=Multiple+Sclerosis+Journal&atitle=Prevalence+of+multiple+sclerosis+in+the+oneflorida+…
First search	Exclude	Title abstract	Conference presentation	E. Carnero Contentti; J. P. Pettinicchi; P. Lopez; R. Alonso; O. Garcea; M. E. Balbuena Aguirre; E. Silva; M. Cabrera; M. C. Curbelo; J. P. Hryb; J. L. Di Pace; M. Perassolo; S. Ianardi; C. Mainella; M. Burgos; L. Migliacci; F. Pagani Cassara; V. Sinay; A. Carra; M. Questa Laudani; E. Ruiz Romagnoli; S. D. V. Liwacki; R. Piedrabuena; S. Tizio; V. A. Tkachuk	2019	Access and barriers to multiple sclerosis care in a cohort of Argentinean patients	European Journal of Neurology	26(Supplement 1)			904-905	https://ovidsp.ovid.com/ovidweb.cgi?T=JS&CSC=Y&NEWS=N&PAGE=fulltext&D=emed20&AN=629003905_x000D_ http://widgets.ebscohost.com/prod/customerspecific/s9815128/redirect.php?sid=OVID:embase&id=pmid:&id=doi:10.1111%2Fene.14019&issn=1468-1331&isbn=&volume=26&issue=Supplement+1&spage=904&pages=904-905&date=2019&title=European+Journal+of+Neurology&atitle=Access+and+barriers+to+multiple+sclerosis+care+in+…
First search	Exclude	Title abstract	Conference presentation	R. D. Cas; E. Salvi; F. Menniti-Ippolito	2019	Use and safety of cannabis for medical use in Italy	Medical Cannabis and Cannabinoids	2(2)			80	https://ovidsp.ovid.com/ovidweb.cgi?T=JS&CSC=Y&NEWS=N&PAGE=fulltext&D=emed20&AN=630982217_x000D_ http://widgets.ebscohost.com/prod/customerspecific/s9815128/redirect.php?sid=OVID:embase&id=pmid:&id=doi:10.1159%2F000500623&issn=2504-3889&isbn=&volume=2&issue=2&spage=80&pages=80&date=2019&title=Medical+Cannabis+and+Cannabinoids&atitle=Use+and+safety+of+cannabis+for+medical+use+in+Italy&aulast=Cas&p…
First search	Exclude	Title abstract	Conference presentation	M. J. Casen; C. Christie; S. A. Rodriguez-Quiroga; M. L. Assante; V. Diaz Aragunde; M. Mancuso; T. Arakaki; N. S. Garretto	2015	Botulinum toxin treatment: Experience in a public hospital from Buenos Aires, Argentina	Movement Disorders	1)			S201	https://ovidsp.ovid.com/ovidweb.cgi?T=JS&CSC=Y&NEWS=N&PAGE=fulltext&D=emed16&AN=71965513_x000D_ http://widgets.ebscohost.com/prod/customerspecific/s9815128/redirect.php?sid=OVID:embase&id=pmid:&id=doi:10.1002%2Fmds.26295&issn=0885-3185&isbn=&volume=30&issue=SUPPL.+1&spage=S201&pages=S201&date=2015&title=Movement+Disorders&atitle=Botulinum+toxin+treatment%3A+Experience+in+a+public+hospital+from+Bu…
First search	Exclude	Title abstract	Conference presentation	A. Castricum; P. Inge; L. Goulding; N. Perera; J. Orchard	2018	Exercise as medicine - Evidence for prescribing exercise for Australia's nine national health priority areas: An umbrella review	Journal of Science and Medicine in Sport	21(Supplement 1)			S5-S6	https://ovidsp.ovid.com/ovidweb.cgi?T=JS&CSC=Y&NEWS=N&PAGE=fulltext&D=emed19&AN=2001104899_x000D_ http://widgets.ebscohost.com/prod/customerspecific/s9815128/redirect.php?sid=OVID:embase&id=pmid:&id=doi:10.1016%2Fj.jsams.2018.09.016&issn=1440-2440&isbn=&volume=21&issue=Supplement+1&spage=S5&pages=S5-S6&date=2018&title=Journal+of+Science+and+Medicine+in+Sport&atitle=Exercise+as+medicine+-+Evidence…
First search	Exclude	Title abstract	Conference presentation	M. E. Cates; L. L. Davis; E. E. Ebong; J. S. Lowe	2012	Second generation antipsychotic prescribing patterns for veterans with posttraumatic stress disorder over a ten-year period	Journal of Pharmacy Practice	25(2)			291	https://ovidsp.ovid.com/ovidweb.cgi?T=JS&CSC=Y&NEWS=N&PAGE=fulltext&D=emed13&AN=70780109_x000D_ http://widgets.ebscohost.com/prod/customerspecific/s9815128/redirect.php?sid=OVID:embase&id=pmid:&id=doi:10.1177%2F0897190012441353&issn=0897-1900&isbn=&volume=25&issue=2&spage=291&pages=291&date=2012&title=Journal+of+Pharmacy+Practice&atitle=Second+generation+antipsychotic+prescribing+patterns+for+vet…
First search	Exclude	Title abstract	Conference presentation	M. Cations; T. Jessop; F. Harrison; A. Shell; H. Brodaty	2015	A deprescribing intervention to reduce the inappopriate use of antipcyhotics to manage BPSD in residential aged care: The HALT project	International Psychogeriatrics	1)			S52-S53	https://ovidsp.ovid.com/ovidweb.cgi?T=JS&CSC=Y&NEWS=N&PAGE=fulltext&D=emed16&AN=72187901_x000D_ http://widgets.ebscohost.com/prod/customerspecific/s9815128/redirect.php?sid=OVID:embase&id=pmid:&id=doi:10.1017%2FS104161021500215X&issn=1041-6102&isbn=&volume=27&issue=SUPPL.+1&spage=S52&pages=S52-S53&date=2015&title=International+Psychogeriatrics&atitle=A+deprescribing+intervention+to+reduce+the+ina…
First search	Exclude	Title abstract	Conference presentation	G. E. Caughey; E. Huynh; S. Shakib; J. M. Rose; J. Swait	2017	Influence of medication risks and benefits on patient and clinician preferences for treatment in multimorbidity: A discrete-choice experiment	Pharmacoepidemiology and Drug Safety	26(Supplement 2)			447	https://ovidsp.ovid.com/ovidweb.cgi?T=JS&CSC=Y&NEWS=N&PAGE=fulltext&D=emed18&AN=618125840_x000D_ http://widgets.ebscohost.com/prod/customerspecific/s9815128/redirect.php?sid=OVID:embase&id=pmid:&id=doi:10.1002%2Fpds.4275&issn=1099-1557&isbn=&volume=26&issue=Supplement+2&spage=447&pages=447&date=2017&title=Pharmacoepidemiology+and+Drug+Safety&atitle=Influence+of+medication+risks+and+benefits+on+pa…
First search	Exclude	Title abstract	Conference presentation	P. Cebola; P. Moleirinho-Alves; A. M. De Almeida	2021	Multidisciplinary team in temporomandibular disorders	Annals of Medicine	53(SUPPL 1)			S53-S54	https://ovidsp.ovid.com/ovidweb.cgi?T=JS&CSC=Y&NEWS=N&PAGE=fulltext&D=emed22&AN=636431520_x000D_ http://widgets.ebscohost.com/prod/customerspecific/s9815128/redirect.php?sid=OVID:embase&id=pmid:&id=doi:10.1080%2F07853890.2021.1897363&issn=1365-2060&isbn=&volume=53&issue=SUPPL+1&spage=S53&pages=S53-S54&date=2021&title=Annals+of+Medicine&atitle=Multidisciplinary+team+in+temporomandibular+disorders&…
First search	Exclude	Title abstract	Conference presentation	M. Censi; A. McEvoy	2016	Ability of adherence packaging to impact medication adherence in patients with alzheimer's disease	Journal of the American Pharmacists Association	56(3)			e1-e2	https://ovidsp.ovid.com/ovidweb.cgi?T=JS&CSC=Y&NEWS=N&PAGE=fulltext&D=emed17&AN=72345355_x000D_ http://widgets.ebscohost.com/prod/customerspecific/s9815128/redirect.php?sid=OVID:embase&id=pmid:&id=doi:10.1016%2Fj.japh.2016.03.014&issn=1544-3450&isbn=&volume=56&issue=3&spage=e1&pages=e1-e2&date=2016&title=Journal+of+the+American+Pharmacists+Association&atitle=Ability+of+adherence+packaging+to+impa…
First search	Exclude	Title abstract	Conference presentation	M. Cesarini; J. L. Etcheverry; N. Gonzalez Rojas; G. Da Prat; V. Parisi; G. Rojas; G. Persi; E. Gatto	2018	Artisanal formulations of Cannabis in Movement Disorders. the reallife perspective in a population from Buenos Aires, Argentina. Preliminary report	Movement Disorders	33(Supplement 2)			S82-S83	https://ovidsp.ovid.com/ovidweb.cgi?T=JS&CSC=Y&NEWS=N&PAGE=fulltext&D=emed19&AN=624550379_x000D_ http://widgets.ebscohost.com/prod/customerspecific/s9815128/redirect.php?sid=OVID:embase&id=pmid:&id=doi:&issn=1531-8257&isbn=&volume=33&issue=Supplement+2&spage=S82&pages=S82-S83&date=2018&title=Movement+Disorders&atitle=Artisanal+formulations+of+Cannabis+in+Movement+Disorders.+the+reallife+perspecti…
First search	Exclude	Title abstract	Conference presentation	A. Chaibi; S. Hamza; T. Dendane; K. Abidi	2021	Lactic Acidosis Induced by Short-Term Linezolid Use: A Case Report	Drug Safety	44(12)			1432	https://ovidsp.ovid.com/ovidweb.cgi?T=JS&CSC=Y&NEWS=N&PAGE=fulltext&D=emexa&AN=636813550_x000D_ http://widgets.ebscohost.com/prod/customerspecific/s9815128/redirect.php?sid=OVID:embase&id=pmid:&id=doi:10.1007%2Fs40264-021-01129-0&issn=1179-1942&isbn=&volume=44&issue=12&spage=1432&pages=1432&date=2021&title=Drug+Safety&atitle=Lactic+Acidosis+Induced+by+Short-Term+Linezolid+Use%3A+A+Case+Report&aul…
First search	Exclude	Title abstract	Conference presentation	E. Champion; A. L. Remond; A. Darugar; N. Massamba; C. Iglesias; E. Diwo; P. Lehoang; B. Bodaghi	2016	Age-Related Macular Degeneration prevalence in residential aged-care facilities	Investigative Ophthalmology and Visual Science	57(12)			10	https://ovidsp.ovid.com/ovidweb.cgi?T=JS&CSC=Y&NEWS=N&PAGE=fulltext&D=emed17&AN=616081076_x000D_ http://widgets.ebscohost.com/prod/customerspecific/s9815128/redirect.php?sid=OVID:embase&id=pmid:&id=doi:&issn=0146-0404&isbn=&volume=57&issue=12&spage=10&pages=10&date=2016&title=Investigative+Ophthalmology+and+Visual+Science&atitle=Age-Related+Macular+Degeneration+prevalence+in+residential+aged-care…
First search	Exclude	Title abstract	Conference presentation	C. H. Chan; M. Canizares; E. M. Badley	2012	Rheumatoid arthritis and osteoarthritis in the population: How different is the impact?	Arthritis and Rheumatism	10)			S1114-S1115	https://ovidsp.ovid.com/ovidweb.cgi?T=JS&CSC=Y&NEWS=N&PAGE=fulltext&D=emed13&AN=71000626_x000D_ http://widgets.ebscohost.com/prod/customerspecific/s9815128/redirect.php?sid=OVID:embase&id=pmid:&id=doi:10.1002%2Fart.37735&issn=0004-3591&isbn=&volume=64&issue=SUPPL.+10&spage=S1114&pages=S1114-S1115&date=2012&title=Arthritis+and+Rheumatism&atitle=Rheumatoid+arthritis+and+osteoarthritis+in+the+popula…
First search	Exclude	Title abstract	Conference presentation	M. Chandran; M. Cheen	2013	Compliance to osteoporos is medications amongst patients recruited into a secondary fracture prevention program in Singapore	Osteoporosis International	1)			S63-S64	https://ovidsp.ovid.com/ovidweb.cgi?T=JS&CSC=Y&NEWS=N&PAGE=fulltext&D=emed14&AN=71242611_x000D_ http://widgets.ebscohost.com/prod/customerspecific/s9815128/redirect.php?sid=OVID:embase&id=pmid:&id=doi:10.1007%2Fs00198-013-2307-8&issn=0937-941X&isbn=&volume=24&issue=1+SUPPL.+1&spage=S63&pages=S63-S64&date=2013&title=Osteoporosis+International&atitle=Compliance+to+osteoporos+is+medications+amongst+…
First search	Exclude	Title abstract	Conference presentation	A. Chane-Kene; F. Plassart; O. Chauvel; C. Lamisse; J. L. Pons	2019	A new breath for clozapine	European Journal of Hospital Pharmacy	26(Supplement 1)			A150	https://ovidsp.ovid.com/ovidweb.cgi?T=JS&CSC=Y&NEWS=N&PAGE=fulltext&D=emed20&AN=628192757_x000D_ http://widgets.ebscohost.com/prod/customerspecific/s9815128/redirect.php?sid=OVID:embase&id=pmid:&id=doi:10.1136%2Fejhpharm-2019-eahpconf.323&issn=2047-9956&isbn=&volume=26&issue=Supplement+1&spage=A150&pages=A150&date=2019&title=European+Journal+of+Hospital+Pharmacy&atitle=A+new+breath+for+clozapine+…
First search	Exclude	Title abstract	Conference presentation	C. Y. Chang	2014	Assessment of appropriateness and safety of dihydroergotoxine use	Pharmacoepidemiology and Drug Safety	1)			103	https://ovidsp.ovid.com/ovidweb.cgi?T=JS&CSC=Y&NEWS=N&PAGE=fulltext&D=emed15&AN=71635889_x000D_ http://widgets.ebscohost.com/prod/customerspecific/s9815128/redirect.php?sid=OVID:embase&id=pmid:&id=doi:10.1002%2Fpds.3701&issn=1053-8569&isbn=&volume=23&issue=SUPPL.+1&spage=103&pages=103&date=2014&title=Pharmacoepidemiology+and+Drug+Safety&atitle=Assessment+of+appropriateness+and+safety+of+dihydroer…
First search	Exclude	Title abstract	Conference presentation	B. Changstrom; B. Blaker; J. Valle; B. Stauffer	2015	A prescription for exercise avoidance	Clinical Journal of Sport Medicine	25(2)			e36-e37	https://ovidsp.ovid.com/ovidweb.cgi?T=JS&CSC=Y&NEWS=N&PAGE=fulltext&D=emed16&AN=71915232_x000D_ http://widgets.ebscohost.com/prod/customerspecific/s9815128/redirect.php?sid=OVID:embase&id=pmid:&id=doi:10.1097%2FJSM.0000000000000199&issn=1050-642X&isbn=&volume=25&issue=2&spage=e36&pages=e36-e37&date=2015&title=Clinical+Journal+of+Sport+Medicine&atitle=A+prescription+for+exercise+avoidance&aulast=C…
First search	Exclude	Title abstract	Conference presentation	K. Channon; C. C. Reilly; H. Parkinson; C. Elston	2016	Exploring the benefits of physiotherapy home visits in cystic fibrosis	Journal of Cystic Fibrosis	15(Supplement 1)			S90	https://ovidsp.ovid.com/ovidweb.cgi?T=JS&CSC=Y&NEWS=N&PAGE=fulltext&D=emed17&AN=614323729_x000D_ http://widgets.ebscohost.com/prod/customerspecific/s9815128/redirect.php?sid=OVID:embase&id=pmid:&id=doi:&issn=1873-5010&isbn=&volume=15&issue=Supplement+1&spage=S90&pages=S90&date=2016&title=Journal+of+Cystic+Fibrosis&atitle=Exploring+the+benefits+of+physiotherapy+home+visits+in+cystic+fibrosis&aulas…
First search	Exclude	Title abstract	Conference presentation	L. Chanroux; J. Casellas; G. Carlino	2014	Use of biologic monotherapy among rheumatoid arthritis patients: Investigating clinical drivers for treatment choice	Annals of the Rheumatic Diseases. Conference: Annual European Congress of Rheumatology of the European League Against Rheumatism, EULAR	73		SUPPL. 2		https://ovidsp.ovid.com/ovidweb.cgi?T=JS&CSC=Y&NEWS=N&PAGE=fulltext&D=emed15&AN=71551835_x000D_ http://widgets.ebscohost.com/prod/customerspecific/s9815128/redirect.php?sid=OVID:embase&id=pmid:&id=doi:10.1136%2Fannrheumdis-2014-eular.2475&issn=0003-4967&isbn=&volume=73&issue=SUPPL.+2&spage=406&pages=&date=2014&title=Annals+of+the+Rheumatic+Diseases&atitle=Use+of+biologic+monotherapy+among+rheumat…
First search	Exclude	Title abstract	Conference presentation	K. Charisiou; S. Karavia; C. Kittas; K. Paschalidis; M. Poulou; P. Argitis	2018	Common mistake in a common case - Depression in Alzheimer disease - The usual suspect	European Psychiatry	48(Supplement 1)			S372	https://ovidsp.ovid.com/ovidweb.cgi?T=JS&CSC=Y&NEWS=N&PAGE=fulltext&D=emed19&AN=622873173_x000D_ http://widgets.ebscohost.com/prod/customerspecific/s9815128/redirect.php?sid=OVID:embase&id=pmid:&id=doi:10.1016%2Fj.eurpsy.2017.12.023&issn=1778-3585&isbn=&volume=48&issue=Supplement+1&spage=S372&pages=S372&date=2018&title=European+Psychiatry&atitle=Common+mistake+in+a+common+case+-+Depression+in+Alz…
First search	Exclude	Title abstract	Conference presentation	M. Charlotte; G. Shivaun; K. Janet	2016	Medicines use in care homes: Piloting a comprehensive approach	Pharmacoepidemiology and Drug Safety	25(Supplement 2)			17-18	https://ovidsp.ovid.com/ovidweb.cgi?T=JS&CSC=Y&NEWS=N&PAGE=fulltext&D=emed17&AN=617434514_x000D_ http://widgets.ebscohost.com/prod/customerspecific/s9815128/redirect.php?sid=OVID:embase&id=pmid:&id=doi:10.1002%2Fpds.4019&issn=1099-1557&isbn=&volume=25&issue=Supplement+2&spage=17&pages=17-18&date=2016&title=Pharmacoepidemiology+and+Drug+Safety&atitle=Medicines+use+in+care+homes%3A+Piloting+a+compr…
First search	Exclude	Title abstract	Conference presentation	P. Chauvin; N. Sirven; T. Rapp; M. M. Bellanger	2016	Gender-specific impact of HTA bodies on drug prescriptions: Evidence from Alzheimer's disease drugs in France	Value in Health	19(3)			A67	https://ovidsp.ovid.com/ovidweb.cgi?T=JS&CSC=Y&NEWS=N&PAGE=fulltext&D=emed17&AN=72311047_x000D_ http://widgets.ebscohost.com/prod/customerspecific/s9815128/redirect.php?sid=OVID:embase&id=pmid:&id=doi:&issn=1524-4733&isbn=&volume=19&issue=3&spage=A67&pages=A67&date=2016&title=Value+in+Health&atitle=Gender-specific+impact+of+HTA+bodies+on+drug+prescriptions%3A+Evidence+from+Alzheimer%27s+disease+d…
First search	Exclude	Title abstract	Conference presentation	E. Chelva; D. Witherington; M. Dolliver; S. Laurin; C. Cheng	2018	Evaluation of a long-term toxicity screening programme using mfERG in hydroxychloroquine patients	Documenta Ophthalmologica	136(Supplement 1)			17	https://ovidsp.ovid.com/ovidweb.cgi?T=JS&CSC=Y&NEWS=N&PAGE=fulltext&D=emed19&AN=622819159_x000D_ http://widgets.ebscohost.com/prod/customerspecific/s9815128/redirect.php?sid=OVID:embase&id=pmid:&id=doi:10.1007%2Fs10633-018-9641-2&issn=1573-2622&isbn=&volume=136&issue=Supplement+1&spage=17&pages=17&date=2018&title=Documenta+Ophthalmologica&atitle=Evaluation+of+a+long-term+toxicity+screening+progra…
First search	Exclude	Title abstract	Conference presentation	H. C. Chen; S. Y. Lin; S. H. Kuo; J. M. Chung; S. H. Tzeng; M. Y. Lin; R. Y. Chen; H. L. Liang; W. C. Huang	2020	Shared decision making impact on hospice palliative care over terminal critical patient	Intensive Care Medicine Experimental. Conference: 33rd European Society of Intensive Care Medicine Annual Congress, ESICM	8		SUPPL 2		https://ovidsp.ovid.com/ovidweb.cgi?T=JS&CSC=Y&NEWS=N&PAGE=fulltext&D=emed21&AN=634008726_x000D_ http://widgets.ebscohost.com/prod/customerspecific/s9815128/redirect.php?sid=OVID:embase&id=pmid:&id=doi:10.1186%2Fs40635-020-00354-8&issn=2197-425X&isbn=&volume=8&issue=SUPPL+2&spage=&pages=&date=2020&title=Intensive+Care+Medicine+Experimental&atitle=Shared+decision+making+impact+on+hospice+palliativ…
First search	Exclude	Title abstract	Conference presentation	K. P. Chen	2019	Rivastigmine reverse tolerance of benzodiazepine in a reversible dementia case	International Psychogeriatrics	31(Supplement 1)			117-118	https://ovidsp.ovid.com/ovidweb.cgi?T=JS&CSC=Y&NEWS=N&PAGE=fulltext&D=emed20&AN=630690213_x000D_ http://widgets.ebscohost.com/prod/customerspecific/s9815128/redirect.php?sid=OVID:embase&id=pmid:&id=doi:10.1017%2FS1041610219001339&issn=1741-203X&isbn=&volume=31&issue=Supplement+1&spage=117&pages=117-118&date=2019&title=International+Psychogeriatrics&atitle=Rivastigmine+reverse+tolerance+of+benzodi…
First search	Exclude	Title abstract	Conference presentation	A. V. Cherkasova; A. V. Kuryta; T. K. Lysunets	2014	NSAIDs: Patient's beliefs and perceptions. What is the REAL situation?	Annals of the Rheumatic Diseases. Conference: Annual European Congress of Rheumatology of the European League Against Rheumatism, EULAR	73		SUPPL. 2		https://ovidsp.ovid.com/ovidweb.cgi?T=JS&CSC=Y&NEWS=N&PAGE=fulltext&D=emed15&AN=71553812_x000D_ http://widgets.ebscohost.com/prod/customerspecific/s9815128/redirect.php?sid=OVID:embase&id=pmid:&id=doi:10.1136%2Fannrheumdis-2014-eular.3165&issn=0003-4967&isbn=&volume=73&issue=SUPPL.+2&spage=1175&pages=&date=2014&title=Annals+of+the+Rheumatic+Diseases&atitle=NSAIDs%3A+Patient%27s+beliefs+and+percep…
First search	Exclude	Title abstract	Conference presentation	Y. J. Chiang; Y. Y. Hsieh; W. H. Chan; Y. S. Lai; S. Y. Chien	2014	The investigation of potential prescription medications waste in amedical center: A pilot study	Pharmacoepidemiology and Drug Safety	1)			217	https://ovidsp.ovid.com/ovidweb.cgi?T=JS&CSC=Y&NEWS=N&PAGE=fulltext&D=emed15&AN=71636106_x000D_ http://widgets.ebscohost.com/prod/customerspecific/s9815128/redirect.php?sid=OVID:embase&id=pmid:&id=doi:10.1002%2Fpds.3701&issn=1053-8569&isbn=&volume=23&issue=SUPPL.+1&spage=217&pages=217&date=2014&title=Pharmacoepidemiology+and+Drug+Safety&atitle=The+investigation+of+potential+prescription+medicatio…
First search	Exclude	Title abstract	Conference presentation	S. K. Cho; S. Choi; S. G. Im; H. Kim; S. Y. Jung; E. J. Jang; Y. K. Sung	2018	Factors for opioids use in the early treatment options for the knee osteoarthritis patients	Arthritis and Rheumatology	70(Supplement 9)			1245-1246	https://ovidsp.ovid.com/ovidweb.cgi?T=JS&CSC=Y&NEWS=N&PAGE=fulltext&D=emed19&AN=626436921_x000D_ http://widgets.ebscohost.com/prod/customerspecific/s9815128/redirect.php?sid=OVID:embase&id=pmid:&id=doi:10.1002%2Fart.40700&issn=2326-5205&isbn=&volume=70&issue=Supplement+9&spage=1245&pages=1245-1246&date=2018&title=Arthritis+and+Rheumatology&atitle=Factors+for+opioids+use+in+the+early+treatment+opt…
First search	Exclude	Title abstract	Conference presentation	A. N. Christensen; T. Wimberley; T. M. Laursen; K. I. Ahmed; J. H. Svendsen; C. El-Ali Jensen-Dahm; G. Waldemar; C. Gasse	2020	Antipsychotics and mortality risk in patients with dementia and comorbidities	Pharmacoepidemiology and Drug Safety	29(SUPPL 3)			294-295	https://ovidsp.ovid.com/ovidweb.cgi?T=JS&CSC=Y&NEWS=N&PAGE=fulltext&D=emed21&AN=634118767_x000D_ http://widgets.ebscohost.com/prod/customerspecific/s9815128/redirect.php?sid=OVID:embase&id=pmid:&id=doi:10.1002%2Fpds.5114&issn=1099-1557&isbn=&volume=29&issue=SUPPL+3&spage=294&pages=294-295&date=2020&title=Pharmacoepidemiology+and+Drug+Safety&atitle=Antipsychotics+and+mortality+risk+in+patients+wit…
First search	Exclude	Title abstract	Conference presentation	M. B. Christiansen; F. Webster; J. Christian; E. Waugh; N. Gakhal; L. King; G. Hawker; D. K. White	2018	it probably doesn't always make it into the top of the list, i'll be honest with you:" primary care physicians experiences with prescribing exercise for knee osteoarthritis"	Osteoarthritis and Cartilage	26(Supplement 1)			S33-S34	https://ovidsp.ovid.com/ovidweb.cgi?T=JS&CSC=Y&NEWS=N&PAGE=fulltext&D=emed19&AN=622574710_x000D_ http://widgets.ebscohost.com/prod/customerspecific/s9815128/redirect.php?sid=OVID:embase&id=pmid:&id=doi:&issn=1522-9653&isbn=&volume=26&issue=Supplement+1&spage=S33&pages=S33-S34&date=2018&title=Osteoarthritis+and+Cartilage&atitle=%22it+probably+doesn%27t+always+make+it+into+the+top+of+the+list%2C+i%…
First search	Exclude	Title abstract	Conference presentation	J. Chung; J. Takeshita; D. B. Shin; K. Haynes; S. E. Arnold; J. Gelfand	2015	The risk of Parkinson's disease in patients with psoriasis: A population-based cohort study	Journal of Investigative Dermatology	1)			S53	https://ovidsp.ovid.com/ovidweb.cgi?T=JS&CSC=Y&NEWS=N&PAGE=fulltext&D=emed16&AN=71874487_x000D_ http://widgets.ebscohost.com/prod/customerspecific/s9815128/redirect.php?sid=OVID:embase&id=pmid:&id=doi:10.1038%2Fjid.2015.70&issn=0022-202X&isbn=&volume=135&issue=SUPPL.+1&spage=S53&pages=S53&date=2015&title=Journal+of+Investigative+Dermatology&atitle=The+risk+of+Parkinson%27s+disease+in+patients+wit…
First search	Exclude	Title abstract	Conference presentation	L. Cianferotti; M. L. Brandi	2015	Integrated approach to prevent refracture: The fracture unit project of the ortomed scientific society	Osteoporosis International	1)			S57	https://ovidsp.ovid.com/ovidweb.cgi?T=JS&CSC=Y&NEWS=N&PAGE=fulltext&D=emed16&AN=71876605_x000D_ http://widgets.ebscohost.com/prod/customerspecific/s9815128/redirect.php?sid=OVID:embase&id=pmid:&id=doi:10.1007%2Fs00198-015-3061-x&issn=0937-941X&isbn=&volume=26&issue=1+SUPPL.+1&spage=S57&pages=S57&date=2015&title=Osteoporosis+International&atitle=Integrated+approach+to+prevent+refracture%3A+The+fra…
First search	Exclude	Title abstract	Conference presentation	M. Ciepielewska; M. Hagan; E. Jones; A. Gillespie; C. Walker; L. Le Brocq	2022	Assessing the clinical and economic burden experienced by patients with intermediate Parkinson's disease: Results from a real-world study	Journal of Managed Care and Specialty Pharmacy	28(10 A-Supplement)			S69-S70	https://ovidsp.ovid.com/ovidweb.cgi?T=JS&CSC=Y&NEWS=N&PAGE=fulltext&D=emexb&AN=639329785_x000D_ http://widgets.ebscohost.com/prod/customerspecific/s9815128/redirect.php?sid=OVID:embase&id=pmid:&id=doi:&issn=2376-1032&isbn=&volume=28&issue=10+A-Supplement&spage=S69&pages=S69-S70&date=2022&title=Journal+of+Managed+Care+and+Specialty+Pharmacy&atitle=Assessing+the+clinical+and+economic+burden+experie…
First search	Exclude	Title abstract	Conference presentation	M. G. Cisternas; L. Murphy; D. J. Pasta; D. H. Solomon; C. G. Helmick	2014	Annual medical care expenditures among us adults with osteoarthritis, 2008-2011	Arthritis and Rheumatology	10)			S436	https://ovidsp.ovid.com/ovidweb.cgi?T=JS&CSC=Y&NEWS=N&PAGE=fulltext&D=emed15&AN=71736977_x000D_ http://widgets.ebscohost.com/prod/customerspecific/s9815128/redirect.php?sid=OVID:embase&id=pmid:&id=doi:10.1002%2Fart.38914&issn=2326-5191&isbn=&volume=66&issue=SUPPL.+10&spage=S436&pages=S436&date=2014&title=Arthritis+and+Rheumatology&atitle=Annual+medical+care+expenditures+among+us+adults+with+osteo…
First search	Exclude	Title abstract	Conference presentation	C. K. Clevenger; M. Kovaleva; K. Hepburn	2016	Integrated memory care clinic: A model of care for persons living with dementia	Journal of the American Geriatrics Society	1)			S196	https://ovidsp.ovid.com/ovidweb.cgi?T=JS&CSC=Y&NEWS=N&PAGE=fulltext&D=emed17&AN=72300061_x000D_ http://widgets.ebscohost.com/prod/customerspecific/s9815128/redirect.php?sid=OVID:embase&id=pmid:&id=doi:10.1111%2Fjgs.14231&issn=1532-5415&isbn=&volume=64&issue=SUPPL.+1&spage=S196&pages=S196&date=2016&title=Journal+of+the+American+Geriatrics+Society&atitle=Integrated+memory+care+clinic%3A+A+model+of+…
First search	Exclude	Title abstract	Conference presentation	M. T. Climent; A. Martinez-Castillo; J. Rodriguez-Moldes; K. Mota; P. Botella; L. Salar; L. Moreno	2013	Antihypertensive therapy associated with a lower risk of cognitive impairment. a community pharmacy study	Basic and Clinical Pharmacology and Toxicology	1)			25	https://ovidsp.ovid.com/ovidweb.cgi?T=JS&CSC=Y&NEWS=N&PAGE=fulltext&D=emed14&AN=71589994_x000D_ http://widgets.ebscohost.com/prod/customerspecific/s9815128/redirect.php?sid=OVID:embase&id=pmid:&id=doi:10.1111%2Fbcpt.12101-4&issn=1742-7835&isbn=&volume=113&issue=SUPPL.+1&spage=25&pages=25&date=2013&title=Basic+and+Clinical+Pharmacology+and+Toxicology&atitle=Antihypertensive+therapy+associated+with…
First search	Exclude	Title abstract	Conference presentation	M. Coelho; T. Mestre; J. J. Ferreira	2011	Late-stage Huntington's disease, (HD): A cohort from the European Huntington's disease network	Movement Disorders	2)			S60	https://ovidsp.ovid.com/ovidweb.cgi?T=JS&CSC=Y&NEWS=N&PAGE=fulltext&D=emed12&AN=70615520_x000D_ http://widgets.ebscohost.com/prod/customerspecific/s9815128/redirect.php?sid=OVID:embase&id=pmid:&id=doi:10.1002%2Fmds.23764&issn=0885-3185&isbn=&volume=26&issue=SUPPL.+2&spage=S60&pages=S60&date=2011&title=Movement+Disorders&atitle=Late-stage+Huntington%27s+disease%2C+%28HD%29%3A+A+cohort+from+the+Eur…
First search	Exclude	Title abstract	Conference presentation	E. Cogbill; S. Baker; J. L. Jackson; M. Schapira	2012	Primary care physician beliefs, behaviors and preparedness in the management of dementia: Results of a nationwide survey	Journal of General Internal Medicine	2)			S286	https://ovidsp.ovid.com/ovidweb.cgi?T=JS&CSC=Y&NEWS=N&PAGE=fulltext&D=emed13&AN=71296876_x000D_ http://widgets.ebscohost.com/prod/customerspecific/s9815128/redirect.php?sid=OVID:embase&id=pmid:&id=doi:&issn=0884-8734&isbn=&volume=27&issue=SUPPL.+2&spage=S286&pages=S286&date=2012&title=Journal+of+General+Internal+Medicine&atitle=Primary+care+physician+beliefs%2C+behaviors+and+preparedness+in+the+m…
First search	Exclude	Title abstract	Conference presentation	A. Compston	2018	Multiple sclerosis in the digital age: 'seeing though a glass darkly'	Multiple Sclerosis Journal	24(2 Supplement)			20-21	https://ovidsp.ovid.com/ovidweb.cgi?T=JS&CSC=Y&NEWS=N&PAGE=fulltext&D=emed19&AN=629481763_x000D_ http://widgets.ebscohost.com/prod/customerspecific/s9815128/redirect.php?sid=OVID:embase&id=pmid:&id=doi:10.1177%2F1352458518798579&issn=1477-0970&isbn=&volume=24&issue=2+Supplement&spage=20&pages=20-21&date=2018&title=Multiple+Sclerosis+Journal&atitle=Multiple+sclerosis+in+the+digital+age%3A+%27seein…
First search	Exclude	Title abstract	Conference presentation	P. G. Conaghan; L. Abraham; P. Graham-Clarke; L. Viktrup; J. C. Cappelleri; C. Beck; A. G. Bushmakin; N. Hatchell; E. Clayton; J. Jackson	2020	Understanding current prescription drug treatment paradigms for patients with osteoarthritis in europe	Annals of the Rheumatic Diseases	79(SUPPL 1)			118	https://ovidsp.ovid.com/ovidweb.cgi?T=JS&CSC=Y&NEWS=N&PAGE=fulltext&D=emed21&AN=633304862_x000D_ http://widgets.ebscohost.com/prod/customerspecific/s9815128/redirect.php?sid=OVID:embase&id=pmid:&id=doi:10.1136%2Fannrheumdis-2020-eular.4776&issn=1468-2060&isbn=&volume=79&issue=SUPPL+1&spage=118&pages=118&date=2020&title=Annals+of+the+Rheumatic+Diseases&atitle=Understanding+current+prescription+dru…
First search	Exclude	Title abstract	Conference presentation	P. G. Conaghan; L. Abraham; L. Viktrup; J. Cappelleri; C. G. Beck; A. G. Bushmakin; J. Jackson; M. Berry	2020	PMS50 Osteoarthritis Patient Hopes and Satisfaction with Prescription Nsaids and Opioids	Value in Health	23(Supplement 2)			S601	https://ovidsp.ovid.com/ovidweb.cgi?T=JS&CSC=Y&NEWS=N&PAGE=fulltext&D=emed21&AN=2010301220_x000D_ http://widgets.ebscohost.com/prod/customerspecific/s9815128/redirect.php?sid=OVID:embase&id=pmid:&id=doi:10.1016%2Fj.jval.2020.08.1181&issn=1098-3015&isbn=&volume=23&issue=Supplement+2&spage=S601&pages=S601&date=2020&title=Value+in+Health&atitle=PMS50+Osteoarthritis+Patient+Hopes+and+Satisfaction+wit…
First search	Exclude	Title abstract	Conference presentation	M. Congedo	2018	Running around the swimming pool: Behavioural symptoms versus akathisia as a side effect of risperidone in an 84 years old woman cognitively impaired	BMJ Evidence-Based Medicine	23(Supplement 2)			A55	https://ovidsp.ovid.com/ovidweb.cgi?T=JS&CSC=Y&NEWS=N&PAGE=fulltext&D=emed19&AN=625368857_x000D_ http://widgets.ebscohost.com/prod/customerspecific/s9815128/redirect.php?sid=OVID:embase&id=pmid:&id=doi:10.1136%2Fbmjebm-2018-111070.115&issn=2515-4478&isbn=&volume=23&issue=Supplement+2&spage=A55&pages=A55&date=2018&title=BMJ+Evidence-Based+Medicine&atitle=Running+around+the+swimming+pool%3A+Behavio…
First search	Exclude	Title abstract	Conference presentation	M. Congedo; A. Donzelli	2018	Discrepancies between epidemiological data on dementias and citizens information	Neuroepidemiology	50(1-2)			90	https://ovidsp.ovid.com/ovidweb.cgi?T=JS&CSC=Y&NEWS=N&PAGE=fulltext&D=emed19&AN=621500951_x000D_ http://widgets.ebscohost.com/prod/customerspecific/s9815128/redirect.php?sid=OVID:embase&id=pmid:&id=doi:10.1159%2F000487692&issn=1423-0208&isbn=&volume=50&issue=1-2&spage=90&pages=90&date=2018&title=Neuroepidemiology&atitle=Discrepancies+between+epidemiological+data+on+dementias+and+citizens+informat…
First search	Exclude	Title abstract	Conference presentation	F. Conidi	2015	Incidence of headache in retired NFL players. Correlation with diffusion tensor MRI imaging and neuropsychological testing	Neurology. Conference: 67th American Academy of Neurology Annual Meeting, AAN	84		SUPPL. 14		https://ovidsp.ovid.com/ovidweb.cgi?T=JS&CSC=Y&NEWS=N&PAGE=fulltext&D=emed16&AN=71921354_x000D_ http://widgets.ebscohost.com/prod/customerspecific/s9815128/redirect.php?sid=OVID:embase&id=pmid:&id=doi:&issn=0028-3878&isbn=&volume=84&issue=SUPPL.+14&spage=&pages=&date=2015&title=Neurology&atitle=Incidence+of+headache+in+retired+NFL+players.+Correlation+with+diffusion+tensor+MRI+imaging+and+neurops…
First search	Exclude	Title abstract	Conference presentation	C. E. Conley; A. V. Stone; G. S. Hawk; K. L. Thompson; C. A. Jacobs	2022	Sex Differences in Pre-Existing Clinical Comorbidities and Prescribed Treatments in Patients with Post-Traumatic Knee Osteoarthritis	Osteoarthritis and Cartilage	30(Supplement 1)			S204-S205	https://ovidsp.ovid.com/ovidweb.cgi?T=JS&CSC=Y&NEWS=N&PAGE=fulltext&D=emexa&AN=2017443053_x000D_ http://widgets.ebscohost.com/prod/customerspecific/s9815128/redirect.php?sid=OVID:embase&id=pmid:&id=doi:10.1016%2Fj.joca.2022.02.273&issn=1063-4584&isbn=&volume=30&issue=Supplement+1&spage=S204&pages=S204-S205&date=2022&title=Osteoarthritis+and+Cartilage&atitle=SEX+DIFFERENCES+IN+PRE-EXISTING+CLINICA…
First search	Exclude	Title abstract	Conference presentation	E. C. Contentti; J. P. Pettinicchi; P. Lopez; R. Alonso; O. Garcea; M. E. B. Aguirre; J. P. Hryb; J. L. Di Pace; M. Perassolo; M. C. Curbelo	2019	Access, barriers, and unmet needs to multiple sclerosis care among different health coverage: A cohort of Argentinean Patients	Multiple Sclerosis Journal	25(1)			174	https://ovidsp.ovid.com/ovidweb.cgi?T=JS&CSC=Y&NEWS=N&PAGE=fulltext&D=emed20&AN=631558840_x000D_ http://widgets.ebscohost.com/prod/customerspecific/s9815128/redirect.php?sid=OVID:embase&id=pmid:&id=doi:&issn=1477-0970&isbn=&volume=25&issue=1&spage=174&pages=174&date=2019&title=Multiple+Sclerosis+Journal&atitle=Access%2C+barriers%2C+and+unmet+needs+to+multiple+sclerosis+care+among+different+health…
First search	Exclude	Title abstract	Conference presentation	C. Cooper	2016	Clinical guidelines for the management of osteoarthritis	Osteoporosis International	1)			S34-S35	https://ovidsp.ovid.com/ovidweb.cgi?T=JS&CSC=Y&NEWS=N&PAGE=fulltext&D=emed17&AN=72300502_x000D_ http://widgets.ebscohost.com/prod/customerspecific/s9815128/redirect.php?sid=OVID:embase&id=pmid:&id=doi:10.1007%2Fs00198-016-3521-y&issn=1433-2965&isbn=&volume=27&issue=1+SUPPL.+1&spage=S34&pages=S34-S35&date=2016&title=Osteoporosis+International&atitle=Clinical+guidelines+for+the+management+of+osteoa…
First search	Exclude	Title abstract	Conference presentation	C. Cooper	2019	Methodology of the ESCEO working group	Osteoporosis International	30(SUPPL 2)			S186	https://ovidsp.ovid.com/ovidweb.cgi?T=JS&CSC=Y&NEWS=N&PAGE=fulltext&D=emed20&AN=633780889_x000D_ http://widgets.ebscohost.com/prod/customerspecific/s9815128/redirect.php?sid=OVID:embase&id=pmid:&id=doi:10.1007%2Fs00198-019-04982-z&issn=1433-2965&isbn=&volume=30&issue=SUPPL+2&spage=S186&pages=S186&date=2019&title=Osteoporosis+International&atitle=Methodology+of+the+ESCEO+working+group&aulast=Coope…
First search	Exclude	Title abstract	Conference presentation	C. Cooper	2019	New insights in the management of osteoarthritis	Osteoporosis International	30(SUPPL 2)			S188	https://ovidsp.ovid.com/ovidweb.cgi?T=JS&CSC=Y&NEWS=N&PAGE=fulltext&D=emed20&AN=633781104_x000D_ http://widgets.ebscohost.com/prod/customerspecific/s9815128/redirect.php?sid=OVID:embase&id=pmid:&id=doi:10.1007%2Fs00198-019-04982-z&issn=1433-2965&isbn=&volume=30&issue=SUPPL+2&spage=S188&pages=S188&date=2019&title=Osteoporosis+International&atitle=New+insights+in+the+management+of+osteoarthritis&au…
First search	Exclude	Title abstract	Conference presentation	C. Cooper	2019	Update of the 2014-2016 ESCEO algorithm for the management of knee osteoarthritis	Osteoporosis International	30(Supplement 1)			S32	https://ovidsp.ovid.com/ovidweb.cgi?T=JS&CSC=Y&NEWS=N&PAGE=fulltext&D=emed20&AN=628596922_x000D_ http://widgets.ebscohost.com/prod/customerspecific/s9815128/redirect.php?sid=OVID:embase&id=pmid:&id=doi:10.1007%2Fs00198-018-04807-5&issn=1433-2965&isbn=&volume=30&issue=Supplement+1&spage=S32&pages=S32&date=2019&title=Osteoporosis+International&atitle=Update+of+the+2014-2016+ESCEO+algorithm+for+the+…
First search	Exclude	Title abstract	Conference presentation	F. Cooper	2013	A chart review of patients seen at an acupuncture college for one hundred or more visits	Journal of Alternative and Complementary Medicine	19(7)			A14	https://ovidsp.ovid.com/ovidweb.cgi?T=JS&CSC=Y&NEWS=N&PAGE=fulltext&D=emed14&AN=71162668_x000D_ http://widgets.ebscohost.com/prod/customerspecific/s9815128/redirect.php?sid=OVID:embase&id=pmid:&id=doi:10.1089%2Facm.2013.1502a&issn=1075-5535&isbn=&volume=19&issue=7&spage=A14&pages=A14&date=2013&title=Journal+of+Alternative+and+Complementary+Medicine&atitle=A+chart+review+of+patients+seen+at+an+acu…
First search	Exclude	Title abstract	Conference presentation	F. Corea; V. Giuliano; A. Rossi; B. Federici; P. Qualadrucci; A. Solinas; M. Zampolini; S. Bucello; G. Gasbarrini	2015	Prelinary data on Small Intestinal Bacterial Overgrowth (SIBO) syndrome in Relapsing Remitting Multiple Sclerosis (RRMS)	European Journal of Neurology	1)			820	https://ovidsp.ovid.com/ovidweb.cgi?T=JS&CSC=Y&NEWS=N&PAGE=fulltext&D=emed16&AN=71934517_x000D_ http://widgets.ebscohost.com/prod/customerspecific/s9815128/redirect.php?sid=OVID:embase&id=pmid:&id=doi:10.1111%2Fene.12808&issn=1351-5101&isbn=&volume=22&issue=SUPPL.+1&spage=820&pages=820&date=2015&title=European+Journal+of+Neurology&atitle=Prelinary+data+on+Small+Intestinal+Bacterial+Overgrowth+%28…
First search	Exclude	Title abstract	Conference presentation	K. Coriolano; M. Harrison; A. Aiken; C. Pukall	2014	In order to explain knee pain due to osteoarthritis, should we start looking for answers outside of the knee joint?	Osteoarthritis and Cartilage	1)			S405	https://ovidsp.ovid.com/ovidweb.cgi?T=JS&CSC=Y&NEWS=N&PAGE=fulltext&D=emed15&AN=71464491_x000D_ http://widgets.ebscohost.com/prod/customerspecific/s9815128/redirect.php?sid=OVID:embase&id=pmid:&id=doi:&issn=1063-4584&isbn=&volume=22&issue=SUPPL.+1&spage=S405&pages=S405&date=2014&title=Osteoarthritis+and+Cartilage&atitle=In+order+to+explain+knee+pain+due+to+osteoarthritis%2C+should+we+start+lookin…
First search	Exclude	Title abstract	Conference presentation	K. Coriolano; C. Pukall; A. Aiken; M. Harrison	2014	The level of association between physical activity and self-report disability in obese and non-obese individuals with knee osteoarthritis	Osteoarthritis and Cartilage	1)			S404-S405	https://ovidsp.ovid.com/ovidweb.cgi?T=JS&CSC=Y&NEWS=N&PAGE=fulltext&D=emed15&AN=71464490_x000D_ http://widgets.ebscohost.com/prod/customerspecific/s9815128/redirect.php?sid=OVID:embase&id=pmid:&id=doi:&issn=1063-4584&isbn=&volume=22&issue=SUPPL.+1&spage=S404&pages=S404-S405&date=2014&title=Osteoarthritis+and+Cartilage&atitle=The+level+of+association+between+physical+activity+and+self-report+disab…
First search	Exclude	Title abstract	Conference presentation	A. Correa Perez; C. Perez Menendez-Conde; B. Montero Errasquin; E. Delgado Silveira; M. Munoz Garcia; T. Bermejo Vicedo	2016	Drug dosage errors in the treatment of Alzheimer's disease	European Journal of Hospital Pharmacy	23(Supplement 1)			A231	https://ovidsp.ovid.com/ovidweb.cgi?T=JS&CSC=Y&NEWS=N&PAGE=fulltext&D=emed17&AN=614324549_x000D_ http://widgets.ebscohost.com/prod/customerspecific/s9815128/redirect.php?sid=OVID:embase&id=pmid:&id=doi:10.1136%2Fejhpharm-2016-000875.524&issn=2047-9964&isbn=&volume=23&issue=Supplement+1&spage=A231&pages=A231&date=2016&title=European+Journal+of+Hospital+Pharmacy&atitle=Drug+dosage+errors+in+the+tre…
First search	Exclude	Title abstract	Conference presentation	B. Cossette; Y. Couturier; S. Gilbert; D. Boyer; J. Ricard; T. MacDonald; M. Arcand; M. Morin; M. Tousignant; A. Rheaume; J. Turcotte; M. Bruneau	2020	Optimizing practices, use, care and services-antipsychotics (OPUS-AP): A phase 2 scale-up to 129 long-term care (LTC) centers in Quebec, Canada	Journal of the American Geriatrics Society	68(SUPPL 1)			S9-S10	https://ovidsp.ovid.com/ovidweb.cgi?T=JS&CSC=Y&NEWS=N&PAGE=fulltext&D=emed21&AN=633776558_x000D_ http://widgets.ebscohost.com/prod/customerspecific/s9815128/redirect.php?sid=OVID:embase&id=pmid:&id=doi:10.1111%2Fjgs.16431&issn=1532-5415&isbn=&volume=68&issue=SUPPL+1&spage=S9&pages=S9-S10&date=2020&title=Journal+of+the+American+Geriatrics+Society&atitle=Optimizing+practices%2C+use%2C+care+and+serv…
First search	Exclude	Title abstract	Conference presentation	B. Costales; S. Van Boemmel-Wegmann; R. Segal	2019	A descriptive analysis of Florida medical marijuana registry patients from 2016-2017	Pharmacoepidemiology and Drug Safety	28(Supplement 2)			268	https://ovidsp.ovid.com/ovidweb.cgi?T=JS&CSC=Y&NEWS=N&PAGE=fulltext&D=emed20&AN=629265308_x000D_ http://widgets.ebscohost.com/prod/customerspecific/s9815128/redirect.php?sid=OVID:embase&id=pmid:&id=doi:10.1002%2Fpds.4864&issn=1099-1557&isbn=&volume=28&issue=Supplement+2&spage=268&pages=268&date=2019&title=Pharmacoepidemiology+and+Drug+Safety&atitle=A+descriptive+analysis+of+Florida+medical+mariju…
First search	Exclude	Title abstract	Conference presentation	G. Costoloni; W. Mostacciuolo; S. Di Volo; S. Bolognesi; A. Goracci; A. Fagiolini	2014	Evaluation of the treatment of elderly agitated patients: A preliminary study	European Neuropsychopharmacology	2)			S652-S653	https://ovidsp.ovid.com/ovidweb.cgi?T=JS&CSC=Y&NEWS=N&PAGE=fulltext&D=emed15&AN=71641672_x000D_ http://widgets.ebscohost.com/prod/customerspecific/s9815128/redirect.php?sid=OVID:embase&id=pmid:&id=doi:&issn=0924-977X&isbn=&volume=24&issue=SUPPL.+2&spage=S652&pages=S652-S653&date=2014&title=European+Neuropsychopharmacology&atitle=Evaluation+of+the+treatment+of+elderly+agitated+patients%3A+A+prelim…
First search	Exclude	Title abstract	Conference presentation	A. Cots Foraster; B. Solano Vila; M. Montserrat Roses	2019		Movement Disorder	34(Supplement 2)			S741-S742	https://ovidsp.ovid.com/ovidweb.cgi?T=JS&CSC=Y&NEWS=N&PAGE=fulltext&D=emed20&AN=631394794_x000D_ http://widgets.ebscohost.com/prod/customerspecific/s9815128/redirect.php?sid=OVID:embase&id=pmid:&id=doi:&issn=1531-8257&isbn=&volume=34&issue=Supplement+2&spage=S741&pages=S741-S742&date=2019&title=Movement+Disorder&atitle=Can+safinamide+help+to+stabilize+dopaminergic+treatment+in+Parkinson%27s+disea…
First search	Exclude	Title abstract	Conference presentation	A. Coutinho; K. Gajria; R. Fuldeore; P. Landsman-Blumberg; S. Gandhi	2016	An assessment of opioid abuse risk and its relationship with healthcare resource use in long-term opioid users with chronic non-cancer pain	Postgraduate Medicine	128(Supplement 2)			27-28	https://ovidsp.ovid.com/ovidweb.cgi?T=JS&CSC=Y&NEWS=N&PAGE=fulltext&D=emed17&AN=612036870_x000D_ http://widgets.ebscohost.com/prod/customerspecific/s9815128/redirect.php?sid=OVID:embase&id=pmid:&id=doi:10.1080%2F00325481.2016.1224633&issn=1941-9260&isbn=&volume=128&issue=Supplement+2&spage=27&pages=27-28&date=2016&title=Postgraduate+Medicine&atitle=An+assessment+of+opioid+abuse+risk+and+its+relat…
First search	Exclude	Title abstract	Conference presentation	S. Coveney; N. Cornally; A. Coffey; C. McGlade; W. Molloy; E. Daly; R. O'Caoimh	2014	Too much, too late: Polypharmacy at end-of-life	Irish Journal of Medical Science	1)			S331	https://ovidsp.ovid.com/ovidweb.cgi?T=JS&CSC=Y&NEWS=N&PAGE=fulltext&D=emed15&AN=71611209_x000D_ http://widgets.ebscohost.com/prod/customerspecific/s9815128/redirect.php?sid=OVID:embase&id=pmid:&id=doi:10.1007%2Fs11845-014-1177-1&issn=0021-1265&isbn=&volume=183&issue=7+SUPPL.+1&spage=S331&pages=S331&date=2014&title=Irish+Journal+of+Medical+Science&atitle=Too+much%2C+too+late%3A+Polypharmacy+at+end…
First search	Exclude	Title abstract	Conference presentation	C. G. Cox; J. D. Grill	2018	Implications of Amyloid Imaging Result Disclosure to Lifestyle and Planning Decisions	Alzheimer's and Dementia	14(7 Supplement)			P1075-P1076	https://ovidsp.ovid.com/ovidweb.cgi?T=JS&CSC=Y&NEWS=N&PAGE=fulltext&D=emed19&AN=2001204560_x000D_ http://widgets.ebscohost.com/prod/customerspecific/s9815128/redirect.php?sid=OVID:embase&id=pmid:&id=doi:10.1016%2Fj.jalz.2018.06.1385&issn=1552-5260&isbn=&volume=14&issue=7+Supplement&spage=P1075&pages=P1075-P1076&date=2018&title=Alzheimer%27s+and+Dementia&atitle=IMPLICATIONS+OF+AMYLOID+IMAGING+RESU…
First search	Exclude	Title abstract	Conference presentation	P. Coyle; M. Gorritz; R. Wade; Z. Zhou; Y. Cao; C. Deshpande	2021	Multiple sclerosis patients initiating ofatumumab in the real-world: 6 months data	Multiple Sclerosis Journal	27(2 SUPPL)			715-716	https://ovidsp.ovid.com/ovidweb.cgi?T=JS&CSC=Y&NEWS=N&PAGE=fulltext&D=emed22&AN=636340069_x000D_ http://widgets.ebscohost.com/prod/customerspecific/s9815128/redirect.php?sid=OVID:embase&id=pmid:&id=doi:10.1177%2F13524585211044667&issn=1477-0970&isbn=&volume=27&issue=2+SUPPL&spage=715&pages=715-716&date=2021&title=Multiple+Sclerosis+Journal&atitle=Multiple+sclerosis+patients+initiating+ofatumumab+…
First search	Exclude	Title abstract	Conference presentation	G. Crescioli; M. Levi; S. D'Arienzo; R. Bonaiuti; D. Balzi; G. Romeo; N. Lombardi; A. Vannacci	2022	Antipsychotic Drugs Use in the Territory of the Central Tuscany Healthcare Authority-Preliminary Results of the ANTIGONE Project	Drug Safety	45(10)			1236-1237	https://ovidsp.ovid.com/ovidweb.cgi?T=JS&CSC=Y&NEWS=N&PAGE=fulltext&D=emexb&AN=639307340_x000D_ http://widgets.ebscohost.com/prod/customerspecific/s9815128/redirect.php?sid=OVID:embase&id=pmid:&id=doi:10.1007%2Fs40264-022-01219-7&issn=1179-1942&isbn=&volume=45&issue=10&spage=1236&pages=1236-1237&date=2022&title=Drug+Safety&atitle=Antipsychotic+Drugs+Use+in+the+Territory+of+the+Central+Tuscany+Hea…
First search	Exclude	Title abstract	Conference presentation	K. M. Crossley; B. Vicenzino; A. G. Schache; M. G. Pandy; R. S. Hinman	2014	Targeted physiotherapy treatment for patellofemoral osteoarthritis: A randomised clinical trial	Osteoarthritis and Cartilage	1)			S431	https://ovidsp.ovid.com/ovidweb.cgi?T=JS&CSC=Y&NEWS=N&PAGE=fulltext&D=emed15&AN=71464543_x000D_ http://widgets.ebscohost.com/prod/customerspecific/s9815128/redirect.php?sid=OVID:embase&id=pmid:&id=doi:&issn=1063-4584&isbn=&volume=22&issue=SUPPL.+1&spage=S431&pages=S431&date=2014&title=Osteoarthritis+and+Cartilage&atitle=Targeted+physiotherapy+treatment+for+patellofemoral+osteoarthritis%3A+A+rando…
First search	Exclude	Title abstract	Conference presentation	E. K. Crowley; D. O'Connor; B. Stack	2020	An investigation into the accurate administration of time-critical medication in an acute care setting and determining factors that can influence this	Pharmacoepidemiology and Drug Safety	29(Supplement 2)			7	https://ovidsp.ovid.com/ovidweb.cgi?T=JS&CSC=Y&NEWS=N&PAGE=fulltext&D=emed21&AN=632156069_x000D_ http://widgets.ebscohost.com/prod/customerspecific/s9815128/redirect.php?sid=OVID:embase&id=pmid:&id=doi:10.1002%2Fpds.4977&issn=1099-1557&isbn=&volume=29&issue=Supplement+2&spage=7&pages=7&date=2020&title=Pharmacoepidemiology+and+Drug+Safety&atitle=An+investigation+into+the+accurate+administration+of…
First search	Exclude	Title abstract	Conference presentation	J. W. Culberson; J. Burnett; M. T. Marcus; C. B. Dyer	2010	Prescription drug use in self-neglecting elderly	Journal of the American Geriatrics Society	1)			S49-S50	https://ovidsp.ovid.com/ovidweb.cgi?T=JS&CSC=Y&NEWS=N&PAGE=fulltext&D=emed11&AN=70990369_x000D_ http://widgets.ebscohost.com/prod/customerspecific/s9815128/redirect.php?sid=OVID:embase&id=pmid:&id=doi:10.1111%2Fj.1532-5415.2010.02850.x&issn=0002-8614&isbn=&volume=58&issue=SUPPL.+1&spage=S49&pages=S49-S50&date=2010&title=Journal+of+the+American+Geriatrics+Society&atitle=Prescription+drug+use+in+se…
First search	Exclude	Title abstract	Conference presentation	T. Cuperman-Pohl; A. C. Amedeo Vattimo; E. M. Francischelli Machado; R. M. Marques de Oliveira; S. P. Zung	2018	Alzheimer's Disease: Medical Management by Brazilian Specialists	Alzheimer's and Dementia	14(7 Supplement)			P561-P562	https://ovidsp.ovid.com/ovidweb.cgi?T=JS&CSC=Y&NEWS=N&PAGE=fulltext&D=emed19&AN=2001203249_x000D_ http://widgets.ebscohost.com/prod/customerspecific/s9815128/redirect.php?sid=OVID:embase&id=pmid:&id=doi:10.1016%2Fj.jalz.2018.06.599&issn=1552-5260&isbn=&volume=14&issue=7+Supplement&spage=P561&pages=P561-P562&date=2018&title=Alzheimer%27s+and+Dementia&atitle=ALZHEIMER%27S+DISEASE%3A+MEDICAL+MANAGEM…
First search	Exclude	Title abstract	Conference presentation	T. Cuperman-Pohl; A. C. Amedeo Vattimo; E. C. Ribeiro; R. M. Marques de Oliveira; S. P. Zung	2018	Prescriptive Profile of Atypical Antipsychotics by Brazilian Neurologists and Geriatricians	Alzheimer's and Dementia	14(7 Supplement)			P953-P954	https://ovidsp.ovid.com/ovidweb.cgi?T=JS&CSC=Y&NEWS=N&PAGE=fulltext&D=emed19&AN=2001204270_x000D_ http://widgets.ebscohost.com/prod/customerspecific/s9815128/redirect.php?sid=OVID:embase&id=pmid:&id=doi:10.1016%2Fj.jalz.2018.06.1263&issn=1552-5260&isbn=&volume=14&issue=7+Supplement&spage=P953&pages=P953-P954&date=2018&title=Alzheimer%27s+and+Dementia&atitle=PRESCRIPTIVE+PROFILE+OF+ATYPICAL+ANTIPS…
First search	Exclude	Title abstract	Conference presentation	D. Curto; P. Cano; C. Garcia; J. F. Tomas	2017	Reducing physical restraints in a care home company	European Geriatric Medicine	8(Supplement 1)			S32	https://ovidsp.ovid.com/ovidweb.cgi?T=JS&CSC=Y&NEWS=N&PAGE=fulltext&D=emed18&AN=618532891_x000D_ http://widgets.ebscohost.com/prod/customerspecific/s9815128/redirect.php?sid=OVID:embase&id=pmid:&id=doi:&issn=1878-7649&isbn=&volume=8&issue=Supplement+1&spage=S32&pages=S32&date=2017&title=European+Geriatric+Medicine&atitle=Reducing+physical+restraints+in+a+care+home+company&aulast=Curto&pid=%3Cauth…
First search	Exclude	Title abstract	Conference presentation	D. Curto; J. Francisco Tomas; B. Marco	2016	Reducing physical restraints in nursing homes	European Geriatric Medicine	7(Supplement 1)			S217	https://ovidsp.ovid.com/ovidweb.cgi?T=JS&CSC=Y&NEWS=N&PAGE=fulltext&D=emed17&AN=613002212_x000D_ http://widgets.ebscohost.com/prod/customerspecific/s9815128/redirect.php?sid=OVID:embase&id=pmid:&id=doi:&issn=1878-7649&isbn=&volume=7&issue=Supplement+1&spage=S217&pages=S217&date=2016&title=European+Geriatric+Medicine&atitle=Reducing+physical+restraints+in+nursing+homes&aulast=Curto&pid=%3Cauthor%3…
First search	Exclude	Title abstract	Conference presentation	S. J. Czaja; P. D. Harvey; D. Loewenstein	2013	Functional capacity assessment in older adults	Neuropsychopharmacology	2)			S239-S240	https://ovidsp.ovid.com/ovidweb.cgi?T=JS&CSC=Y&NEWS=N&PAGE=fulltext&D=emed14&AN=71278286_x000D_ http://widgets.ebscohost.com/prod/customerspecific/s9815128/redirect.php?sid=OVID:embase&id=pmid:&id=doi:10.1038%2Fnpp.2013.279&issn=0893-133X&isbn=&volume=38&issue=SUPPL.+2&spage=S239&pages=S239-S240&date=2013&title=Neuropsychopharmacology&atitle=Functional+capacity+assessment+in+older+adults&aulast=C…
First search	Exclude	Title abstract	Conference presentation	F. D'Ovidio; A. D'Errico; P. Carna; A. Calvo; G. Costa; A. Chio	2017	The protective role of diabetes on developing amyotrophic lateral sclerosis	European Journal of Neurology	24(Supplement 1)			554	https://ovidsp.ovid.com/ovidweb.cgi?T=JS&CSC=Y&NEWS=N&PAGE=fulltext&D=emed18&AN=617492227_x000D_ http://widgets.ebscohost.com/prod/customerspecific/s9815128/redirect.php?sid=OVID:embase&id=pmid:&id=doi:10.1111%2Fene.13368&issn=1468-1331&isbn=&volume=24&issue=Supplement+1&spage=554&pages=554&date=2017&title=European+Journal+of+Neurology&atitle=The+protective+role+of+diabetes+on+developing+amyotrop…
First search	Exclude	Title abstract	Conference presentation	F. D'Ovidio; A. D'Errico; S. M. Goldman; F. Ricceri; P. D. Blanc	2018	The association between disulfiram and Parkinson's disease	Neuroepidemiology	50(1-2)			84	https://ovidsp.ovid.com/ovidweb.cgi?T=JS&CSC=Y&NEWS=N&PAGE=fulltext&D=emed19&AN=621500861_x000D_ http://widgets.ebscohost.com/prod/customerspecific/s9815128/redirect.php?sid=OVID:embase&id=pmid:&id=doi:10.1159%2F000487692&issn=1423-0208&isbn=&volume=50&issue=1-2&spage=84&pages=84&date=2018&title=Neuroepidemiology&atitle=The+association+between+disulfiram+and+Parkinson%27s+disease&aulast=D%27Ovidi…
First search	Exclude	Title abstract	Conference presentation	D. Dalal; D. Misra; C. Peloquin; T. Neogi; Y. Zhang; D. T. Felson; M. Dubreuil	2015	Risk of osteoporotic fractures with use of cyclooxygenase-2 inhibitors	Arthritis and Rheumatology. Conference: American College of Rheumatology/Association of Rheumatology Health Professionals Annual Scientific Meeting, ACR/ARHP	67		SUPPL. 10		https://ovidsp.ovid.com/ovidweb.cgi?T=JS&CSC=Y&NEWS=N&PAGE=fulltext&D=emed16&AN=72096115_x000D_ http://widgets.ebscohost.com/prod/customerspecific/s9815128/redirect.php?sid=OVID:embase&id=pmid:&id=doi:10.1002%2Fart.39448&issn=2326-5191&isbn=&volume=67&issue=SUPPL.+10&spage=1&pages=&date=2015&title=Arthritis+and+Rheumatology&atitle=Risk+of+osteoporotic+fractures+with+use+of+cyclooxygenase-2+inhibi…
First search	Exclude	Title abstract	Conference presentation	A. Das; J. Drost	2018	Atypical alzheimer's disease with visual agnosia	Journal of the American Geriatrics Society	66(Supplement 2)			S254	https://ovidsp.ovid.com/ovidweb.cgi?T=JS&CSC=Y&NEWS=N&PAGE=fulltext&D=emed19&AN=622131792_x000D_ http://widgets.ebscohost.com/prod/customerspecific/s9815128/redirect.php?sid=OVID:embase&id=pmid:&id=doi:10.1111%2Fjgs.15376&issn=1532-5415&isbn=&volume=66&issue=Supplement+2&spage=S254&pages=S254&date=2018&title=Journal+of+the+American+Geriatrics+Society&atitle=Atypical+alzheimer%27s+disease+with+vis…
First search	Exclude	Title abstract	Conference presentation	R. Daut; K. Yu; J. Li; L. Burns; K. Brown; M. Pollack; J. A. Tanner; D. Geldmacher; G. Pilonieta; A. Anderson	2021	Pharmacogenomic Testing to Inform Prescribing in Patients with Behavioral and Psychiatric Symptoms of Dementia (BPSD): Results from Two Small, Randomized, Controlled Trials	American Journal of Geriatric Psychiatry	29(4 Supplement)			S113-S115	https://ovidsp.ovid.com/ovidweb.cgi?T=JS&CSC=Y&NEWS=N&PAGE=fulltext&D=emed22&AN=2011350225_x000D_ http://widgets.ebscohost.com/prod/customerspecific/s9815128/redirect.php?sid=OVID:embase&id=pmid:&id=doi:10.1016%2Fj.jagp.2021.01.110&issn=1064-7481&isbn=&volume=29&issue=4+Supplement&spage=S113&pages=S113-S115&date=2021&title=American+Journal+of+Geriatric+Psychiatry&atitle=Pharmacogenomic+Testing+to…
First search	Exclude	Title abstract	Conference presentation	J. Davidow; E. Metzger; K. Bakaev; M. Frankel	2020	Substitute Prescribing with Antipsychotic Reduction	American Journal of Geriatric Psychiatry	28(4 Supplement)			S76-S78	https://ovidsp.ovid.com/ovidweb.cgi?T=JS&CSC=Y&NEWS=N&PAGE=fulltext&D=emed21&AN=2005202764_x000D_ http://widgets.ebscohost.com/prod/customerspecific/s9815128/redirect.php?sid=OVID:embase&id=pmid:&id=doi:10.1016%2Fj.jagp.2020.01.103&issn=1064-7481&isbn=&volume=28&issue=4+Supplement&spage=S76&pages=S76-S78&date=2020&title=American+Journal+of+Geriatric+Psychiatry&atitle=SUBSTITUTE+PRESCRIBING+WITH+A…
First search	Exclude	Title abstract	Conference presentation	R. Davies; A. Roberts; S. K. Mansell	2017	Evaluating the use of the CoughAssist E70 by inpatient physiotherapists	European Respiratory Journal. Conference: European Respiratory Society International Congress, ERS	50		Supplement 61		https://ovidsp.ovid.com/ovidweb.cgi?T=JS&CSC=Y&NEWS=N&PAGE=fulltext&D=emed18&AN=625791224_x000D_ http://widgets.ebscohost.com/prod/customerspecific/s9815128/redirect.php?sid=OVID:embase&id=pmid:&id=doi:10.1183%2F1393003.congress-2017.PA2550&issn=1399-3003&isbn=&volume=50&issue=Supplement+61&spage=&pages=&date=2017&title=European+Respiratory+Journal&atitle=Evaluating+the+use+of+the+CoughAssist+E70…
First search	Exclude	Title abstract	Conference presentation	M. Davoren; D. M. A. Sloan; J. Clare; M. Kirby	2011	Benzodiazepine prescribing in elderly patients across three different long stay settings	Irish Journal of Medical Science	10)			S355-S356	https://ovidsp.ovid.com/ovidweb.cgi?T=JS&CSC=Y&NEWS=N&PAGE=fulltext&D=emed12&AN=70694591_x000D_ http://widgets.ebscohost.com/prod/customerspecific/s9815128/redirect.php?sid=OVID:embase&id=pmid:&id=doi:10.1007%2Fs11845-011-0742-0&issn=0021-1265&isbn=&volume=180&issue=SUPPL.+10&spage=S355&pages=S355-S356&date=2011&title=Irish+Journal+of+Medical+Science&atitle=Benzodiazepine+prescribing+in+elderly+p…
First search	Exclude	Title abstract	Conference presentation	A. C. De Gennaro; S. Baharlou; E. H. Callahan	2014	Diastolic heart failure: You're entering . . . The grey zone	Journal of the American Geriatrics Society	1)			S21	https://ovidsp.ovid.com/ovidweb.cgi?T=JS&CSC=Y&NEWS=N&PAGE=fulltext&D=emed15&AN=71470205_x000D_ http://widgets.ebscohost.com/prod/customerspecific/s9815128/redirect.php?sid=OVID:embase&id=pmid:&id=doi:10.1111%2Fjgs.12870&issn=0002-8614&isbn=&volume=62&issue=SUPPL.+1&spage=S21&pages=S21&date=2014&title=Journal+of+the+American+Geriatrics+Society&atitle=Diastolic+heart+failure%3A+You%27re+entering+.…
First search	Exclude	Title abstract	Conference presentation	S. De Germay; O. Rascol; J. L. Montastruc; M. Lapeyre-Mestre	2020	Antipsychotic treatment changes in incident parkinsonism treated with levodopa	Pharmacoepidemiology and Drug Safety	29(SUPPL 3)			150	https://ovidsp.ovid.com/ovidweb.cgi?T=JS&CSC=Y&NEWS=N&PAGE=fulltext&D=emed21&AN=634116598_x000D_ http://widgets.ebscohost.com/prod/customerspecific/s9815128/redirect.php?sid=OVID:embase&id=pmid:&id=doi:10.1002%2Fpds.5114&issn=1099-1557&isbn=&volume=29&issue=SUPPL+3&spage=150&pages=150&date=2020&title=Pharmacoepidemiology+and+Drug+Safety&atitle=Antipsychotic+treatment+changes+in+incident+parkinson…
First search	Exclude	Title abstract	Conference presentation	M. S. De Meo; C. Antolini; L. Scoccia; E. Pucci; L. De Dominicis; E. Medicato; A. Minnucci; A. Morichetta; S. Giorgetti; A. Giglioni	2016	Multiple sclerosis therapy at Macerata's general hospital: Economic impact	European Journal of Hospital Pharmacy	23(Supplement 1)			A33	https://ovidsp.ovid.com/ovidweb.cgi?T=JS&CSC=Y&NEWS=N&PAGE=fulltext&D=emed17&AN=614324833_x000D_ http://widgets.ebscohost.com/prod/customerspecific/s9815128/redirect.php?sid=OVID:embase&id=pmid:&id=doi:10.1136%2Fejhpharm-2016-000875.75&issn=2047-9964&isbn=&volume=23&issue=Supplement+1&spage=A33&pages=A33&date=2016&title=European+Journal+of+Hospital+Pharmacy&atitle=Multiple+sclerosis+therapy+at+Ma…
First search	Exclude	Title abstract	Conference presentation	M. S. De Meo; A. Pompilio; F. Ciuccarelli; A. M. F. Garzone; E. Andresciani; A. Mannucci; A. Ficcadenti; D. Marravalle; V. Moretti	2014		European Journal of Hospital Pharmacy	21(Supplement 1)			A19	https://ovidsp.ovid.com/ovidweb.cgi?T=JS&CSC=Y&NEWS=N&PAGE=fulltext&D=emed15&AN=611785080_x000D_ http://widgets.ebscohost.com/prod/customerspecific/s9815128/redirect.php?sid=OVID:embase&id=pmid:&id=doi:10.1136%2Fejhpharm-2013-000436.47&issn=2047-9964&isbn=&volume=21&issue=Supplement+1&spage=A19&pages=A19&date=2014&title=European+Journal+of+Hospital+Pharmacy&atitle=Multidisciplinary+management+as+…
First search	Exclude	Title abstract	Conference presentation	C. Deblieck; C. Fox; T. Schonberg; I. Subramanian	2012	Decision making & impulsivity in Parkinson's disease - A standardized task and questionnaire based study	Movement Disorders	1)			S289-S290	https://ovidsp.ovid.com/ovidweb.cgi?T=JS&CSC=Y&NEWS=N&PAGE=fulltext&D=emed13&AN=70802201_x000D_ http://widgets.ebscohost.com/prod/customerspecific/s9815128/redirect.php?sid=OVID:embase&id=pmid:&id=doi:10.1002%2Fmds.25051&issn=0885-3185&isbn=&volume=27&issue=SUPPL.+1&spage=S289&pages=S289-S290&date=2012&title=Movement+Disorders&atitle=Decision+making+%26+impulsivity+in+Parkinson%27s+disease+-+A+st…
First search	Exclude	Title abstract	Conference presentation	S. Defendorf; H. Adams; E. Augustine; J. Mink; F. Marshall; A. Vierhile	2014	The challenges of clinical trials in rare disease: Lessons from Batten disease	Molecular Genetics and Metabolism	111(2)			S35	https://ovidsp.ovid.com/ovidweb.cgi?T=JS&CSC=Y&NEWS=N&PAGE=fulltext&D=emed15&AN=71805036_x000D_ http://widgets.ebscohost.com/prod/customerspecific/s9815128/redirect.php?sid=OVID:embase&id=pmid:&id=doi:10.1016%2Fj.ymgme.2013.12.065&issn=1096-7192&isbn=&volume=111&issue=2&spage=S35&pages=S35&date=2014&title=Molecular+Genetics+and+Metabolism&atitle=The+challenges+of+clinical+trials+in+rare+disease%3…
First search	Exclude	Title abstract	Conference presentation	S. Dehoney; H. Hayes; M. Bromberg	2018	Prescribing practices and patient experience with Edaravone for amyotrophic lateral sclerosis	Amyotrophic Lateral Sclerosis and Frontotemporal Degeneration	19(Supplement 1)			360	https://ovidsp.ovid.com/ovidweb.cgi?T=JS&CSC=Y&NEWS=N&PAGE=fulltext&D=emed19&AN=625667158_x000D_ http://widgets.ebscohost.com/prod/customerspecific/s9815128/redirect.php?sid=OVID:embase&id=pmid:&id=doi:10.1080%2F21678421.2018.1510583&issn=2167-9223&isbn=&volume=19&issue=Supplement+1&spage=360&pages=360&date=2018&title=Amyotrophic+Lateral+Sclerosis+and+Frontotemporal+Degeneration&atitle=Prescribin…
First search	Exclude	Title abstract	Conference presentation	M. Delara; N. Herrmann; M. C. Tierney; M. Whitehead; P. A. Rochon; D. Seitz	2019	Sex Differences in the Initiation and Discontinuation of Psychotropic Medications among Long-Term Care Residents with Dementia	Alzheimer's and Dementia	15(7 Supplement)			P1168	https://ovidsp.ovid.com/ovidweb.cgi?T=JS&CSC=Y&NEWS=N&PAGE=fulltext&D=emed20&AN=2003374602_x000D_ http://widgets.ebscohost.com/prod/customerspecific/s9815128/redirect.php?sid=OVID:embase&id=pmid:&id=doi:10.1016%2Fj.jalz.2019.06.3554&issn=1552-5260&isbn=&volume=15&issue=7+Supplement&spage=P1168&pages=P1168&date=2019&title=Alzheimer%27s+and+Dementia&atitle=SEX+DIFFERENCES+IN+THE+INITIATION+AND+DISC…
First search	Exclude	Title abstract	Conference presentation	A. Dell'Isola; A. Turkiewicz; A. Kialdaliri; W. Zhang; S. Bierma-Zeinstra; D. Prieto-Alhambra; M. Englund	2021	Incidence of adverse events and comorbidities after incident NSAIDS use among people with oteoarthritis	Osteoarthritis and Cartilage	29(Supplement 1)			S425-S426	https://ovidsp.ovid.com/ovidweb.cgi?T=JS&CSC=Y&NEWS=N&PAGE=fulltext&D=emed22&AN=2011701308_x000D_ http://widgets.ebscohost.com/prod/customerspecific/s9815128/redirect.php?sid=OVID:embase&id=pmid:&id=doi:10.1016%2Fj.joca.2021.02.550&issn=1063-4584&isbn=&volume=29&issue=Supplement+1&spage=S425&pages=S425-S426&date=2021&title=Osteoarthritis+and+Cartilage&atitle=Incidence+of+adverse+events+and+comorb…
First search	Exclude	Title abstract	Conference presentation	L. C. Della Grotta; K. Leman; H. Sakely; A. Grimes	2022	Impact of deprescribing acetylcholinesterse inhibitors for patients with Alzheimer's disease	Epidemiology	70(SUPPL 1)			S238-S239	https://ovidsp.ovid.com/ovidweb.cgi?T=JS&CSC=Y&NEWS=N&PAGE=fulltext&D=emexa&AN=637954714_x000D_ http://widgets.ebscohost.com/prod/customerspecific/s9815128/redirect.php?sid=OVID:embase&id=pmid:&id=doi:10.1111%2Fjgs.v70.S1&issn=1531-5487&isbn=&volume=70&issue=SUPPL+1&spage=S238&pages=S238-S239&date=2022&title=Epidemiology&atitle=Impact+of+deprescribing+acetylcholinesterse+inhibitors+for+patients+w…
First search	Exclude	Title abstract	Conference presentation	T. Denee; S. Richards; N. Dennis; A. Foix Colonier; C. Fischer; C. Kerr	2022	POSA152 Characterising Patients with Major Depressive Disorder with Moderate-to-High Suicide Intent and Their Healthcare Resource Utilisation in England	Value in Health	25(1 Supplement)			S63-S64	https://ovidsp.ovid.com/ovidweb.cgi?T=JS&CSC=Y&NEWS=N&PAGE=fulltext&D=emexa&AN=2016529424_x000D_ http://widgets.ebscohost.com/prod/customerspecific/s9815128/redirect.php?sid=OVID:embase&id=pmid:&id=doi:10.1016%2Fj.jval.2021.11.293&issn=1098-3015&isbn=&volume=25&issue=1+Supplement&spage=S63&pages=S63-S64&date=2022&title=Value+in+Health&atitle=POSA152+Characterising+Patients+with+Major+Depressive+D…
First search	Exclude	Title abstract	Conference presentation	L. Denisov; I. Dydykina; S. Yakupova; E. Trofimov; E. Zotkin; S. Rodionova; A. Kochish; L. Alexeeva; A. Lila	2020	The 2018-2019 russian algorithm for the management of knee osteoarthritis	Osteoporosis International	31(SUPPL 1)			S245	https://ovidsp.ovid.com/ovidweb.cgi?T=JS&CSC=Y&NEWS=N&PAGE=fulltext&D=emed21&AN=634588142_x000D_ http://widgets.ebscohost.com/prod/customerspecific/s9815128/redirect.php?sid=OVID:embase&id=pmid:&id=doi:10.1007%2Fs00198-020-05696-3&issn=1433-2965&isbn=&volume=31&issue=SUPPL+1&spage=S245&pages=S245&date=2020&title=Osteoporosis+International&atitle=The+2018-2019+russian+algorithm+for+the+management+…
First search	Exclude	Title abstract	Conference presentation	P. Denys	2013	Bladder dysfunction and extrapyramidal syndrom	Annals of Physical and Rehabilitation Medicine	1)			e231	https://ovidsp.ovid.com/ovidweb.cgi?T=JS&CSC=Y&NEWS=N&PAGE=fulltext&D=emed14&AN=71224875_x000D_ http://widgets.ebscohost.com/prod/customerspecific/s9815128/redirect.php?sid=OVID:embase&id=pmid:&id=doi:10.1016%2Fj.rehab.2013.07.594&issn=1877-0657&isbn=&volume=56&issue=SUPPL.+1&spage=e231&pages=e231&date=2013&title=Annals+of+Physical+and+Rehabilitation+Medicine&atitle=Bladder+dysfunction+and+extrap…
First search	Exclude	Title abstract	Conference presentation	S. DeSilva; J. Posada	2022	(PO-077) Alprazolam Problems: A Prolonged Withdrawal Delirium in an Older Woman with Chronic Benzodiazepine Use	Journal of the Academy of Consultation-Liaison Psychiatry	63(Supplement)			S37	https://ovidsp.ovid.com/ovidweb.cgi?T=JS&CSC=Y&NEWS=N&PAGE=fulltext&D=emexb&AN=2019337862_x000D_ http://widgets.ebscohost.com/prod/customerspecific/s9815128/redirect.php?sid=OVID:embase&id=pmid:&id=doi:10.1016%2Fj.jaclp.2022.03.079&issn=2667-2960&isbn=&volume=63&issue=Supplement&spage=S37&pages=S37&date=2022&title=Journal+of+the+Academy+of+Consultation-Liaison+Psychiatry&atitle=%28PO-077%29+Alpra…
First search	Exclude	Title abstract	Conference presentation	L. Dewhirst; H. Hudson	2020		BMJ Supportive and Palliative Care	10(Supplement 1)			A14	https://ovidsp.ovid.com/ovidweb.cgi?T=JS&CSC=Y&NEWS=N&PAGE=fulltext&D=emexb&AN=638960219_x000D_ http://widgets.ebscohost.com/prod/customerspecific/s9815128/redirect.php?sid=OVID:embase&id=pmid:&id=doi:10.1136%2Fspcare-2020-PCC.37&issn=2045-4368&isbn=&volume=10&issue=Supplement+1&spage=A14&pages=A14&date=2020&title=BMJ+Supportive+and+Palliative+Care&atitle=QUALITY+IMPROVEMENT+PROJECT%3A+IMPROVING+…
First search	Exclude	Title abstract	Conference presentation	M. Dey; K. Bechman; C. Smith; A. Cope; E. Nikiphorou; J. Galloway	2021	Infection profile of immune-modulatory drugs used in autoimmune diseases: Analysis of summary of product characteristic data	Annals of the Rheumatic Diseases	80(SUPPL 1)			1357-1358	https://ovidsp.ovid.com/ovidweb.cgi?T=JS&CSC=Y&NEWS=N&PAGE=fulltext&D=emed22&AN=635709672_x000D_ http://widgets.ebscohost.com/prod/customerspecific/s9815128/redirect.php?sid=OVID:embase&id=pmid:&id=doi:10.1136%2Fannrheumdis-2021-eular.2207&issn=1468-2060&isbn=&volume=80&issue=SUPPL+1&spage=1357&pages=1357-1358&date=2021&title=Annals+of+the+Rheumatic+Diseases&atitle=Infection+profile+of+immune-mod…
First search	Exclude	Title abstract	Conference presentation	R. Dhar; A. B. Adam; J. E. Streim; D. W. Oslin	2016	Clinical profile of patients with mild or no cognitive impairment who receive prescriptions for cholinesterase inhibitors and/or memantine: A descriptive study from the caregiver resources, education and support (CREST) program	American Journal of Geriatric Psychiatry	24(3 Supplement 1)			S101-S102	https://ovidsp.ovid.com/ovidweb.cgi?T=JS&CSC=Y&NEWS=N&PAGE=fulltext&D=emed17&AN=614873581_x000D_ http://widgets.ebscohost.com/prod/customerspecific/s9815128/redirect.php?sid=OVID:embase&id=pmid:&id=doi:&issn=1545-7214&isbn=&volume=24&issue=3+Supplement+1&spage=S101&pages=S101-S102&date=2016&title=American+Journal+of+Geriatric+Psychiatry&atitle=Clinical+profile+of+patients+with+mild+or+no+cognitiv…
First search	Exclude	Title abstract	Conference presentation	A. Dilich; K. Palla; B. Poddig	2015	Dementia in an aging veteran population: The impact of established criteria for use on memantine prescribing patterns	Journal of Pharmacy Practice	28(3)			341	https://ovidsp.ovid.com/ovidweb.cgi?T=JS&CSC=Y&NEWS=N&PAGE=fulltext&D=emed16&AN=614626148_x000D_ http://widgets.ebscohost.com/prod/customerspecific/s9815128/redirect.php?sid=OVID:embase&id=pmid:&id=doi:10.1177%2F0897190015582204&issn=1531-1937&isbn=&volume=28&issue=3&spage=341&pages=341&date=2015&title=Journal+of+Pharmacy+Practice&atitle=Dementia+in+an+aging+veteran+population%3A+The+impact+of+es…
First search	Exclude	Title abstract	Conference presentation	L. V. Do; A. E. Thompson; A. Green	2017	Improving the quality of interprofessional care in multiple sclerosis: Emerging role of a pharmacist at a large academic multiple sclerosis and neuroinflammation center	Annals of Neurology	82(Supplement 21)			S94	https://ovidsp.ovid.com/ovidweb.cgi?T=JS&CSC=Y&NEWS=N&PAGE=fulltext&D=emed18&AN=619084212_x000D_ http://widgets.ebscohost.com/prod/customerspecific/s9815128/redirect.php?sid=OVID:embase&id=pmid:&id=doi:10.1002%2Fana.25024&issn=1531-8249&isbn=&volume=82&issue=Supplement+21&spage=S94&pages=S94&date=2017&title=Annals+of+Neurology&atitle=Improving+the+quality+of+interprofessional+care+in+multiple+scl…
First search	Exclude	Title abstract	Conference presentation	E. Dogliani; L. Infante; A. Bono; M. Abrate; C. Bonada; R. Dutto; M. M. Ferrero; E. Grande; M. Mondini; G. Perlo	2014	Assessment of adherence to treatment of patients with multiple sclerosis: Use of the administration database as an epidemiological database	European Journal of Hospital Pharmacy	21(Supplement 1)			A21	https://ovidsp.ovid.com/ovidweb.cgi?T=JS&CSC=Y&NEWS=N&PAGE=fulltext&D=emed15&AN=611784569_x000D_ http://widgets.ebscohost.com/prod/customerspecific/s9815128/redirect.php?sid=OVID:embase&id=pmid:&id=doi:10.1136%2Fejhpharm-2013-000436.51&issn=2047-9964&isbn=&volume=21&issue=Supplement+1&spage=A21&pages=A21&date=2014&title=European+Journal+of+Hospital+Pharmacy&atitle=Assessment+of+adherence+to+treat…
First search	Exclude	Title abstract	Conference presentation	M. D. Donovan; P. Weedle; J. Kelleher	2020	Prevalence and appropriateness of antipsychotic prescribing in older adults residing in Irish nursing homes	Pharmacoepidemiology and Drug Safety	29(Supplement 2)			23	https://ovidsp.ovid.com/ovidweb.cgi?T=JS&CSC=Y&NEWS=N&PAGE=fulltext&D=emed21&AN=632156104_x000D_ http://widgets.ebscohost.com/prod/customerspecific/s9815128/redirect.php?sid=OVID:embase&id=pmid:&id=doi:10.1002%2Fpds.4977&issn=1099-1557&isbn=&volume=29&issue=Supplement+2&spage=23&pages=23&date=2020&title=Pharmacoepidemiology+and+Drug+Safety&atitle=Prevalence+and+appropriateness+of+antipsychotic+pr…
First search	Exclude	Title abstract	Conference presentation	P. Donyai; K. Ibrahim; S. Almutairi	2013	Stopping medication and decision-making biases	Pharmacoepidemiology and Drug Safety	22(6)			673-674	https://ovidsp.ovid.com/ovidweb.cgi?T=JS&CSC=Y&NEWS=N&PAGE=fulltext&D=emed14&AN=71175830_x000D_ http://widgets.ebscohost.com/prod/customerspecific/s9815128/redirect.php?sid=OVID:embase&id=pmid:&id=doi:10.1002%2Fpds.3428&issn=1053-8569&isbn=&volume=22&issue=6&spage=673&pages=673-674&date=2013&title=Pharmacoepidemiology+and+Drug+Safety&atitle=Stopping+medication+and+decision-making+biases&aulast=Do…
First search	Exclude	Title abstract	Conference presentation	C. Donze; M. A. Guyot; H. Empis; S. Demaille	2012	Perception and manual wheelchair prescription multiple sclerosis by general practitioners in the North of France. [French, English]	Annals of Physical and Rehabilitation Medicine	55(SUPPL.1)			e32+e34-e35	https://ovidsp.ovid.com/ovidweb.cgi?T=JS&CSC=Y&NEWS=N&PAGE=fulltext&D=emed13&AN=70941193_x000D_ http://widgets.ebscohost.com/prod/customerspecific/s9815128/redirect.php?sid=OVID:embase&id=pmid:&id=doi:10.1016%2Fj.rehab.2012.07.088&issn=1877-0657&isbn=&volume=55&issue=SUPPL.1&spage=e32&pages=e32%2Be34-e35&date=2012&title=Annals+of+Physical+and+Rehabilitation+Medicine&atitle=Perception+et+prescript…
First search	Exclude	Title abstract	Conference presentation	C. Donze; M. A. Guyot; H. Empis; B. Lenne; P. Hautecoeur	2011		Annals of Physical and Rehabilitation Medicine	1)			e8	https://ovidsp.ovid.com/ovidweb.cgi?T=JS&CSC=Y&NEWS=N&PAGE=fulltext&D=emed12&AN=70538661_x000D_ http://widgets.ebscohost.com/prod/customerspecific/s9815128/redirect.php?sid=OVID:embase&id=pmid:&id=doi:10.1016%2Fj.rehab.2011.07.940&issn=1877-0657&isbn=&volume=54&issue=SUPPL.+1&spage=e8&pages=e8&date=2011&title=Annals+of+Physical+and+Rehabilitation+Medicine&atitle=Mobility+and+multiple+sclerosis%3A…
First search	Exclude	Title abstract	Conference presentation	R. Dorsey; A. Rabbani; S. Gallagher; R. Conti; G. Alexander	2010	Impact of fda black box advisory on antipsychotic medication use	Journal of Investigative Medicine	58(4)			675	https://ovidsp.ovid.com/ovidweb.cgi?T=JS&CSC=Y&NEWS=N&PAGE=fulltext&D=emed11&AN=70982844_x000D_ http://widgets.ebscohost.com/prod/customerspecific/s9815128/redirect.php?sid=OVID:embase&id=pmid:&id=doi:10.231%2FJIM.0b013e3181d85541&issn=1081-5589&isbn=&volume=58&issue=4&spage=675&pages=675&date=2010&title=Journal+of+Investigative+Medicine&atitle=Impact+of+fda+black+box+advisory+on+antipsychotic+me…
First search	Exclude	Title abstract	Conference presentation	M. Dramea; L. Kanagaratnam; J. L. Novella; T. Trenque; P. Nazeyrollas; D. Jolly; R. Mahmoudi	2013	Risk factors for adverse events in hospitalised elderly patients with cognitive impairment	European Geriatric Medicine	1)			S185-S186	https://ovidsp.ovid.com/ovidweb.cgi?T=JS&CSC=Y&NEWS=N&PAGE=fulltext&D=emed14&AN=71182488_x000D_ http://widgets.ebscohost.com/prod/customerspecific/s9815128/redirect.php?sid=OVID:embase&id=pmid:&id=doi:10.1016%2Fj.eurger.2013.07.620&issn=1878-7649&isbn=&volume=4&issue=SUPPL.+1&spage=S185&pages=S185-S186&date=2013&title=European+Geriatric+Medicine&atitle=Risk+factors+for+adverse+events+in+hospitali…
First search	Exclude	Title abstract	Conference presentation	A. M. Drastrup; H. N. Jakobsen; G. K. Madsen; J. P. Traerup Andersen; C. Vermehren	2018	Medication review in elderly	BMJ Evidence-Based Medicine	23(Supplement 2)			A51	https://ovidsp.ovid.com/ovidweb.cgi?T=JS&CSC=Y&NEWS=N&PAGE=fulltext&D=emed19&AN=625368836_x000D_ http://widgets.ebscohost.com/prod/customerspecific/s9815128/redirect.php?sid=OVID:embase&id=pmid:&id=doi:10.1136%2Fbmjebm-2018-111070.108&issn=2515-4478&isbn=&volume=23&issue=Supplement+2&spage=A51&pages=A51&date=2018&title=BMJ+Evidence-Based+Medicine&atitle=Medication+review+in+elderly&aulast=Drastru…
First search	Exclude	Title abstract	Conference presentation	R. Dreiser; N. Rahhali; J. M. Pibourdin; T. Charles	2010	Management of knee osteoarthritis: Impact on pain on a daily basis	Value in Health	13(3)			A130	https://ovidsp.ovid.com/ovidweb.cgi?T=JS&CSC=Y&NEWS=N&PAGE=fulltext&D=emed11&AN=70523281_x000D_ http://widgets.ebscohost.com/prod/customerspecific/s9815128/redirect.php?sid=OVID:embase&id=pmid:&id=doi:10.1016%2FS1098-3015%252810%252972628-0&issn=1098-3015&isbn=&volume=13&issue=3&spage=A130&pages=A130&date=2010&title=Value+in+Health&atitle=Management+of+knee+osteoarthritis%3A+Impact+on+pain+on+a+d…
First search	Exclude	Title abstract	Conference presentation	R. L. Dreiser; B. Avio	2012	Management of hip and knee osteoarthritis (OA) in elderly patients by French rheumatologists (RHs) and general practitioners (GPs) (gerias study)	Osteoporosis International	2)			S118	https://ovidsp.ovid.com/ovidweb.cgi?T=JS&CSC=Y&NEWS=N&PAGE=fulltext&D=emed13&AN=70741266_x000D_ http://widgets.ebscohost.com/prod/customerspecific/s9815128/redirect.php?sid=OVID:embase&id=pmid:&id=doi:10.1007%2Fs00198-012-1928-7&issn=0937-941X&isbn=&volume=23&issue=SUPPL.+2&spage=S118&pages=S118&date=2012&title=Osteoporosis+International&atitle=Management+of+hip+and+knee+osteoarthritis+%28OA%29+i…
First search	Exclude	Title abstract	Conference presentation	R. L. Dreiser; M. Guillaume	2012	Strategies of use of hyaluronic acids (HA) in knee osteoarthritis by the french rheumatologists (stratalgan study)	Annals of the Rheumatic Disease. Conference: Annual European Congress of Rheumatology of the European League Against Rheumatism, EULAR	71		SUPPL. 3		https://ovidsp.ovid.com/ovidweb.cgi?T=JS&CSC=Y&NEWS=N&PAGE=fulltext&D=emed14&AN=71329448_x000D_ http://widgets.ebscohost.com/prod/customerspecific/s9815128/redirect.php?sid=OVID:embase&id=pmid:&id=doi:10.1136%2Fannrheumdis-2012-eular.1003&issn=0003-4967&isbn=&volume=71&issue=SUPPL.+3&spage=696&pages=&date=2013&title=Annals+of+the+Rheumatic+Disease&atitle=Strategies+of+use+of+hyaluronic+acids+%28H…
First search	Exclude	Title abstract	Conference presentation	M. Dronavalli; S. Fletcher-Lartey; H. Lord; L. Boonwaat; N. Pal; K. Alexander	2020	Antiviral prophylaxis is effective in reducing influenza outbreak severity in residential care	International Journal of Infectious Diseases	101(Supplement 1)			336	https://ovidsp.ovid.com/ovidweb.cgi?T=JS&CSC=Y&NEWS=N&PAGE=fulltext&D=emed21&AN=2010740164_x000D_ http://widgets.ebscohost.com/prod/customerspecific/s9815128/redirect.php?sid=OVID:embase&id=pmid:&id=doi:10.1016%2Fj.ijid.2020.09.884&issn=1201-9712&isbn=&volume=101&issue=Supplement+1&spage=336&pages=336&date=2020&title=International+Journal+of+Infectious+Diseases&atitle=Antiviral+prophylaxis+is+eff…
First search	Exclude	Title abstract	Conference presentation	Y. Du; I. K. Wolf; H. Knopf	2016	Psychotropic drug use and alcohol consumption among older adults in Germany. Results of the German health interview and examination survey for adults (DEGS1, 2008-2011)	European Journal of Epidemiology	31(Supplement 1)			S44	https://ovidsp.ovid.com/ovidweb.cgi?T=JS&CSC=Y&NEWS=N&PAGE=fulltext&D=emed17&AN=612038928_x000D_ http://widgets.ebscohost.com/prod/customerspecific/s9815128/redirect.php?sid=OVID:embase&id=pmid:&id=doi:10.1007%2Fs10654-016-0183-1&issn=1573-7284&isbn=&volume=31&issue=Supplement+1&spage=S44&pages=S44&date=2016&title=European+Journal+of+Epidemiology&atitle=Psychotropic+drug+use+and+alcohol+consumpti…
First search	Exclude	Title abstract	Conference presentation	A. Duarte Folle; L. Uhr; F. Agosta; T. Chang; C. Baddley; B. Ritz; C. Tanner; A. Wu; A. Wilson	2021	Optimizing an Electronic Health Records (EHR)-based Algorithm for Parkinson's Disease Case Ascertainment	Movement Disorder	36(SUPPL 1)			S72-S73	https://ovidsp.ovid.com/ovidweb.cgi?T=JS&CSC=Y&NEWS=N&PAGE=fulltext&D=emed22&AN=636076667_x000D_ http://widgets.ebscohost.com/prod/customerspecific/s9815128/redirect.php?sid=OVID:embase&id=pmid:&id=doi:10.1002%2Fmds.28794&issn=1531-8257&isbn=&volume=36&issue=SUPPL+1&spage=S72&pages=S72-S73&date=2021&title=Movement+Disorder&atitle=Optimizing+an+Electronic+Health+Records+%28EHR%29-based+Algorithm+f…
First search	Exclude	Title abstract	Conference presentation	M. Duarte-Mangas; G. A. Santos; B. Jorge; C. P. Fernandes	2020		International Psychogeriatrics	32(SUPPL 1)			78	https://ovidsp.ovid.com/ovidweb.cgi?T=JS&CSC=Y&NEWS=N&PAGE=fulltext&D=emed21&AN=634243008_x000D_ http://widgets.ebscohost.com/prod/customerspecific/s9815128/redirect.php?sid=OVID:embase&id=pmid:&id=doi:10.1017%2FS1041610220002203&issn=1741-203X&isbn=&volume=32&issue=SUPPL+1&spage=78&pages=78&date=2020&title=International+Psychogeriatrics&atitle=Barriers+to+deprescribing+in+older+adults+with+demen…
First search	Exclude	Title abstract	Conference presentation	M. Dubreuil; C. Peloquin; Y. Zhang; H. Choi; R. D. Inman; T. Neogi	2015	Validity of ankylosing spondylitis diagnoses in the health improvement network	Arthritis and Rheumatology. Conference: American College of Rheumatology/Association of Rheumatology Health Professionals Annual Scientific Meeting, ACR/ARHP	67		SUPPL. 10		https://ovidsp.ovid.com/ovidweb.cgi?T=JS&CSC=Y&NEWS=N&PAGE=fulltext&D=emed16&AN=72094562_x000D_ http://widgets.ebscohost.com/prod/customerspecific/s9815128/redirect.php?sid=OVID:embase&id=pmid:&id=doi:10.1002%2Fart.39448&issn=2326-5191&isbn=&volume=67&issue=SUPPL.+10&spage=1&pages=&date=2015&title=Arthritis+and+Rheumatology&atitle=Validity+of+ankylosing+spondylitis+diagnoses+in+the+health+improve…
First search	Exclude	Title abstract	Conference presentation	V. Duong; K. L. Bennell; L. A. Deveza; J. Eyles; P. W. Hodges; M. A. Holden; D. J. Hunter; R. Jongs; D. Knapp; Y. Mei; B. Vincenzino; A. Wajon; S. R. Meneses	2017		Osteoarthritis and Cartilage	25(Supplement 1)			S223	https://ovidsp.ovid.com/ovidweb.cgi?T=JS&CSC=Y&NEWS=N&PAGE=fulltext&D=emed18&AN=620927236_x000D_ http://widgets.ebscohost.com/prod/customerspecific/s9815128/redirect.php?sid=OVID:embase&id=pmid:&id=doi:&issn=1522-9653&isbn=&volume=25&issue=Supplement+1&spage=S223&pages=S223&date=2017&title=Osteoarthritis+and+Cartilage&atitle=Attitudes%2C+beliefs+and+common+practices+of+hand+therapists+for+base+of…
First search	Exclude	Title abstract	Conference presentation	J. Dupouy; J. P. Fournier; E. Jouanjus; J. C. Poutrain; S. Oustric; M. Lapeyre-Mestre	2013	Baclofen for alcohol dependence in France: Incidence of treated patients and patterns of prescribing	Fundamental and Clinical Pharmacology	1)			99	https://ovidsp.ovid.com/ovidweb.cgi?T=JS&CSC=Y&NEWS=N&PAGE=fulltext&D=emed14&AN=71069493_x000D_ http://widgets.ebscohost.com/prod/customerspecific/s9815128/redirect.php?sid=OVID:embase&id=pmid:&id=doi:10.1111%2Ffcp.12026&issn=0767-3981&isbn=&volume=27&issue=SUPPL.+1&spage=99&pages=99&date=2013&title=Fundamental+and+Clinical+Pharmacology&atitle=Baclofen+for+alcohol+dependence+in+France%3A+Incidenc…
First search	Exclude	Title abstract	Conference presentation	A. Dyer; C. Murphy; B. Lawlor; S. Kennelly	2020	Sedative load in community-dwelling older adults with mildmoderate Alzheimer's disease: Longitudinal relationships with adverse events, delirium and falls	European Geriatric Medicine	11(SUPPL 1)			S166	https://ovidsp.ovid.com/ovidweb.cgi?T=JS&CSC=Y&NEWS=N&PAGE=fulltext&D=emed21&AN=634448851_x000D_ http://widgets.ebscohost.com/prod/customerspecific/s9815128/redirect.php?sid=OVID:embase&id=pmid:&id=doi:10.1007%2Fs41999-020-00428-6&issn=1878-7657&isbn=&volume=11&issue=SUPPL+1&spage=S166&pages=S166&date=2020&title=European+Geriatric+Medicine&atitle=Sedative+load+in+community-dwelling+older+adults+w…
First search	Exclude	Title abstract	Conference presentation	A. Dyer; C. Murphy; B. Lawlor; S. Kennelly	2021	Sedative load in community-dwelling older adults with mild-moderate alzheimer's disease: Longitudinal relationships with adverse events, delirium and falls	Age and Ageing. Conference: Annual and Scientific Meeting of the Irish Gerontological Society, IGS	50		SUPPL 3		https://ovidsp.ovid.com/ovidweb.cgi?T=JS&CSC=Y&NEWS=N&PAGE=fulltext&D=emexa&AN=637054971_x000D_ http://widgets.ebscohost.com/prod/customerspecific/s9815128/redirect.php?sid=OVID:embase&id=pmid:&id=doi:10.1093%2Fageing%2Fafab219.18&issn=1468-2834&isbn=&volume=50&issue=SUPPL+3&spage=&pages=&date=2021&title=Age+and+Ageing&atitle=Sedative+load+in+community-dwelling+older+adults+with+mild-moderate+alz…
First search	Exclude	Title abstract	Conference presentation	A. Dziarmaga; K. Reidel; R. White; J. E. Tarride; N. Corner	2014	Concomitant use of non-steroidal anti-inflammatory drugs (NSAIDS) and proton pump inhibitors (PPIS) in newly diagnosed patients with osteoarthritis (OA ), rheumatoid arthritis (RA) or ankylosing spondylitis (AS)	Value in Health	17(7)			A390	https://ovidsp.ovid.com/ovidweb.cgi?T=JS&CSC=Y&NEWS=N&PAGE=fulltext&D=emed15&AN=71672790_x000D_ http://widgets.ebscohost.com/prod/customerspecific/s9815128/redirect.php?sid=OVID:embase&id=pmid:&id=doi:10.1016%2Fj.jval.2014.08.2666&issn=1098-3015&isbn=&volume=17&issue=7&spage=A390&pages=A390&date=2014&title=Value+in+Health&atitle=Concomitant+use+of+non-steroidal+anti-inflammatory+drugs+%28NSAIDS%2…
First search	Exclude	Title abstract	Conference presentation	J. R. Earla; G. J. Hutton; R. R. Aparasu	2022		Value in Health	25(7 Supplement)			S482	https://ovidsp.ovid.com/ovidweb.cgi?T=JS&CSC=Y&NEWS=N&PAGE=fulltext&D=emexb&AN=2018956056_x000D_ http://widgets.ebscohost.com/prod/customerspecific/s9815128/redirect.php?sid=OVID:embase&id=pmid:&id=doi:10.1016%2Fj.jval.2022.04.1015&issn=1098-3015&isbn=&volume=25&issue=7+Supplement&spage=S482&pages=S482&date=2022&title=Value+in+Health&atitle=HSD13+Factors+Associated+with+Prescribing+of+Teriflunomi…
First search	Exclude	Title abstract	Conference presentation	J. R. Earla; G. J. Hutton; J. D. Thornton; R. R. Aparasu	2019	Tp3 Factors Associated with Prescribing of Oral Disease Modifying Agents in Multiple Sclerosis	Value in Health	22(Supplement 2)			S390	https://ovidsp.ovid.com/ovidweb.cgi?T=JS&CSC=Y&NEWS=N&PAGE=fulltext&D=emed20&AN=2002155531_x000D_ http://widgets.ebscohost.com/prod/customerspecific/s9815128/redirect.php?sid=OVID:embase&id=pmid:&id=doi:10.1016%2Fj.jval.2019.04.1907&issn=1098-3015&isbn=&volume=22&issue=Supplement+2&spage=S390&pages=S390&date=2019&title=Value+in+Health&atitle=TP3+FACTORS+ASSOCIATED+WITH+PRESCRIBING+OF+ORAL+DISEASE…
First search	Exclude	Title abstract	Conference presentation	J. R. Earla; G. J. Hutton; J. D. Thornton; H. Chen; M. L. Johnson; R. Aparasu	2020	Pnd71 Factors Associated with Prescribing of Oral Fingolimod in Multiple Sclerosis	Value in Health	23(Supplement 1)			S272	https://ovidsp.ovid.com/ovidweb.cgi?T=JS&CSC=Y&NEWS=N&PAGE=fulltext&D=emed21&AN=2005868427_x000D_ http://widgets.ebscohost.com/prod/customerspecific/s9815128/redirect.php?sid=OVID:embase&id=pmid:&id=doi:10.1016%2Fj.jval.2020.04.963&issn=1098-3015&isbn=&volume=23&issue=Supplement+1&spage=S272&pages=S272&date=2020&title=Value+in+Health&atitle=PND71+FACTORS+ASSOCIATED+WITH+PRESCRIBING+OF+ORAL+FINGOL…
First search	Exclude	Title abstract	Conference presentation	J. R. Earla; R. Paranjpe; N. Kachru; R. R. Aparasu	2018		Value in Health	21(Supplement 1)			S13	https://ovidsp.ovid.com/ovidweb.cgi?T=JS&CSC=Y&NEWS=N&PAGE=fulltext&D=emed19&AN=623584892_x000D_ http://widgets.ebscohost.com/prod/customerspecific/s9815128/redirect.php?sid=OVID:embase&id=pmid:&id=doi:&issn=1524-4733&isbn=&volume=21&issue=Supplement+1&spage=S13&pages=S13&date=2018&title=Value+in+Health&atitle=Use+of+disease+modifying+agents+in+patients+with+multiple+sclerosis%3A+Analysis+of+ten+…
First search	Exclude	Title abstract	Conference presentation	C. B. Eaton; J. B. Driban; M. B. Roberts; K. L. Lapane; M. Nevitt; T. E. McAlindon	2012		Osteoarthritis and Cartilage	1)			S285	https://ovidsp.ovid.com/ovidweb.cgi?T=JS&CSC=Y&NEWS=N&PAGE=fulltext&D=emed13&AN=70755769_x000D_ http://widgets.ebscohost.com/prod/customerspecific/s9815128/redirect.php?sid=OVID:embase&id=pmid:&id=doi:10.1016%2Fj.joca.2012.02.491&issn=1063-4584&isbn=&volume=20&issue=SUPPL.+1&spage=S285&pages=S285&date=2012&title=Osteoarthritis+and+Cartilage&atitle=Baseline+and+longitudinal+patterns+of+NSAID+use+f…
First search	Exclude	Title abstract	Conference presentation	M. Eberly; C. Eatmon	2015	Impact of pharmacist-conducted psychotropic medication reviews on appropriate prescribing patterns within a veterans affairs medical center	Journal of Pharmacy Practice	28(3)			350-351	https://ovidsp.ovid.com/ovidweb.cgi?T=JS&CSC=Y&NEWS=N&PAGE=fulltext&D=emed16&AN=614626562_x000D_ http://widgets.ebscohost.com/prod/customerspecific/s9815128/redirect.php?sid=OVID:embase&id=pmid:&id=doi:10.1177%2F0897190015582204&issn=1531-1937&isbn=&volume=28&issue=3&spage=350&pages=350-351&date=2015&title=Journal+of+Pharmacy+Practice&atitle=Impact+of+pharmacist-conducted+psychotropic+medication+…
First search	Exclude	Title abstract	Conference presentation	J. J. Edwards	2015	An overview of quality indicators for the management of osteoarthritis in primary care	Annals of the Rheumatic Diseases	2)			57-58	https://ovidsp.ovid.com/ovidweb.cgi?T=JS&CSC=Y&NEWS=N&PAGE=fulltext&D=emed16&AN=72151240_x000D_ http://widgets.ebscohost.com/prod/customerspecific/s9815128/redirect.php?sid=OVID:embase&id=pmid:&id=doi:10.1136%2Fannrheumdis-2015-eular.6672&issn=0003-4967&isbn=&volume=74&issue=SUPPL.+2&spage=57&pages=57-58&date=2015&title=Annals+of+the+Rheumatic+Diseases&atitle=An+overview+of+quality+indicators+for…
First search	Exclude	Title abstract	Conference presentation	J. J. Edwards; K. P. Jordan; G. Peat; J. Bedson; P. R. Croft; E. M. Hay; K. S. Dziedzic	2014	Quality of care for osteoarthritis: The effect of a point-of-care consultation recording template	Rheumatology (United Kingdom)	1)			i81	https://ovidsp.ovid.com/ovidweb.cgi?T=JS&CSC=Y&NEWS=N&PAGE=fulltext&D=emed15&AN=71520778_x000D_ http://widgets.ebscohost.com/prod/customerspecific/s9815128/redirect.php?sid=OVID:embase&id=pmid:&id=doi:10.1093%2Frheumatology%2Fkeu099.009&issn=1462-0324&isbn=&volume=53&issue=SUPPL.+1&spage=i81&pages=i81&date=2014&title=Rheumatology+%28United+Kingdom%29&atitle=Quality+of+care+for+osteoarthritis%3A+T…
First search	Exclude	Title abstract	Conference presentation	V. Egen-Lappe; P. Ihle; I. Schubert	2012	Psychotropic drug use before and after first diagnosis of alzheimer's disease: An analysis of german claims data	Pharmacoepidemiology and Drug Safety	3)			73	https://ovidsp.ovid.com/ovidweb.cgi?T=JS&CSC=Y&NEWS=N&PAGE=fulltext&D=emed13&AN=70935343_x000D_ http://widgets.ebscohost.com/prod/customerspecific/s9815128/redirect.php?sid=OVID:embase&id=pmid:&id=doi:10.1002%2Fpds.3324&issn=1053-8569&isbn=&volume=21&issue=SUPPL.+3&spage=73&pages=73&date=2012&title=Pharmacoepidemiology+and+Drug+Safety&atitle=Psychotropic+drug+use+before+and+after+first+diagnosis+…
First search	Exclude	Title abstract	Conference presentation	D. Eigen	2019	A black box model for Parkinson's disease (PD): Ayurvedic complementary methods and data science	Journal of Parkinson's Disease	9(1)			185	https://ovidsp.ovid.com/ovidweb.cgi?T=JS&CSC=Y&NEWS=N&PAGE=fulltext&D=emed20&AN=630630815_x000D_ http://widgets.ebscohost.com/prod/customerspecific/s9815128/redirect.php?sid=OVID:embase&id=pmid:&id=doi:10.3233%2FJPD-199900&issn=1877-718X&isbn=&volume=9&issue=1&spage=185&pages=185&date=2019&title=Journal+of+Parkinson%27s+Disease&atitle=A+black+box+model+for+Parkinson%27s+disease+%28PD%29%3A+Ayurve…
First search	Exclude	Title abstract	Conference presentation	S. El Hadidi; D. O'Sullivan; D. O'Mahony; E. Darweesh; S. Byrne; M. Bermingham	2017	Guideline-led prescribing among heart failure patients in the long-term care setting	European Journal of Heart Failure	19(Supplement 1)			222	https://ovidsp.ovid.com/ovidweb.cgi?T=JS&CSC=Y&NEWS=N&PAGE=fulltext&D=emed18&AN=616173823_x000D_ http://widgets.ebscohost.com/prod/customerspecific/s9815128/redirect.php?sid=OVID:embase&id=pmid:&id=doi:10.1002%2Fejhf.833&issn=1878-1314&isbn=&volume=19&issue=Supplement+1&spage=222&pages=222&date=2017&title=European+Journal+of+Heart+Failure&atitle=Guideline-led+prescribing+among+heart+failure+patie…
First search	Exclude	Title abstract	Conference presentation	M. Elbashabsheh; F. A. Rodriguez Quinonez; E. Roffe	2020	Treat the patient, not the diagnosis: A case of harmful 'appropriate' prescription	Journal of the American Geriatrics Society	68(SUPPL 1)			S261-S262	https://ovidsp.ovid.com/ovidweb.cgi?T=JS&CSC=Y&NEWS=N&PAGE=fulltext&D=emed21&AN=633776102_x000D_ http://widgets.ebscohost.com/prod/customerspecific/s9815128/redirect.php?sid=OVID:embase&id=pmid:&id=doi:10.1111%2Fjgs.16431&issn=1532-5415&isbn=&volume=68&issue=SUPPL+1&spage=S261&pages=S261-S262&date=2020&title=Journal+of+the+American+Geriatrics+Society&atitle=Treat+the+patient%2C+not+the+diagnosis%…
First search	Exclude	Title abstract	Conference presentation	S. A. ElHafeez; R. Hegazy; Y. Naga; S. Sallam	2018	Non steriodal anti inflammatory drugs among pre end stage renal disease patients: An epidemiological study	Nephrology Dialysis Transplantation	33(Supplement 1)			i156	https://ovidsp.ovid.com/ovidweb.cgi?T=JS&CSC=Y&NEWS=N&PAGE=fulltext&D=emed19&AN=622606083_x000D_ http://widgets.ebscohost.com/prod/customerspecific/s9815128/redirect.php?sid=OVID:embase&id=pmid:&id=doi:10.1093%2Fndt%2Fgfy104.FP368&issn=1460-2385&isbn=&volume=33&issue=Supplement+1&spage=i156&pages=i156&date=2018&title=Nephrology+Dialysis+Transplantation&atitle=Non+steriodal+anti+inflammatory+drugs…
First search	Exclude	Title abstract	Conference presentation	A. Elias; A. Nabila; A. K. A. Mahmoud; A. M. Cherif	2011	Visual variant of alzheimer's disease in an algerian patient	Alzheimer's and Dementia	1)			S533	https://ovidsp.ovid.com/ovidweb.cgi?T=JS&CSC=Y&NEWS=N&PAGE=fulltext&D=emed12&AN=70502200_x000D_ http://widgets.ebscohost.com/prod/customerspecific/s9815128/redirect.php?sid=OVID:embase&id=pmid:&id=doi:10.1016%2Fj.jalz.2011.05.1501&issn=1552-5260&isbn=&volume=7&issue=4+SUPPL.+1&spage=S533&pages=S533&date=2011&title=Alzheimer%27s+and+Dementia&atitle=Visual+variant+of+alzheimer%27s+disease+in+an+alg…
First search	Exclude	Title abstract	Conference presentation	A. Elias; C. Rowe	2014	Review of pet scans in dementia and a study on diagnostic and management impact of FDG PET scan, in a memory disorder clinic	Australian and New Zealand Journal of Psychiatry	1)			105-106	https://ovidsp.ovid.com/ovidweb.cgi?T=JS&CSC=Y&NEWS=N&PAGE=fulltext&D=emed15&AN=71565433_x000D_ http://widgets.ebscohost.com/prod/customerspecific/s9815128/redirect.php?sid=OVID:embase&id=pmid:&id=doi:10.1177%2F0004867414529061&issn=0004-8674&isbn=&volume=48&issue=SUPPL.+1&spage=105&pages=105-106&date=2014&title=Australian+and+New+Zealand+Journal+of+Psychiatry&atitle=Review+of+pet+scans+in+dement…
First search	Exclude	Title abstract	Conference presentation	T. Elliott; D. C. Moga; S. C. Westneat; S. D. Karanth; E. Abner; A. Kucharska-Newton	2021	An evaluation of injurious falls and fall-risk-increasing-drug (FRID) prescribing behaviors in a nationally representative sample & the pharmacist's role in fall prevention	Pharmacoepidemiology and Drug Safety	30(SUPPL 1)			138	https://ovidsp.ovid.com/ovidweb.cgi?T=JS&CSC=Y&NEWS=N&PAGE=fulltext&D=emed22&AN=636199535_x000D_ http://widgets.ebscohost.com/prod/customerspecific/s9815128/redirect.php?sid=OVID:embase&id=pmid:&id=doi:10.1002%2Fpds.5305&issn=1099-1557&isbn=&volume=30&issue=SUPPL+1&spage=138&pages=138&date=2021&title=Pharmacoepidemiology+and+Drug+Safety&atitle=An+evaluation+of+injurious+falls+and+fall-risk-increa…
First search	Exclude	Title abstract	Conference presentation	A. Eltayb; T. Etges; S. Wright	2013	An observational post-approval registry study of patients prescribed Sativex. Results from clinical practice	Multiple Sclerosis	1)			480	https://ovidsp.ovid.com/ovidweb.cgi?T=JS&CSC=Y&NEWS=N&PAGE=fulltext&D=emed14&AN=71361275_x000D_ http://widgets.ebscohost.com/prod/customerspecific/s9815128/redirect.php?sid=OVID:embase&id=pmid:&id=doi:10.1177%2F1352458513502429&issn=1352-4585&isbn=&volume=19&issue=11+SUPPL.+1&spage=480&pages=480&date=2013&title=Multiple+Sclerosis&atitle=An+observational+post-approval+registry+study+of+patients+pr…
First search	Exclude	Title abstract	Conference presentation	C. Estaun-Martinez; I. Moya-Carmona; M. Pedrosa-Ruiz; R. Mora-Santiago; J. M. Fernandez-Ovies	2018	Multiple sclerosis committee: Including a pharmacist as part of the multidisciplinary team	European Journal of Hospital Pharmacy	25(Supplement 1)			A7	https://ovidsp.ovid.com/ovidweb.cgi?T=JS&CSC=Y&NEWS=N&PAGE=fulltext&D=emed19&AN=621458028_x000D_ http://widgets.ebscohost.com/prod/customerspecific/s9815128/redirect.php?sid=OVID:embase&id=pmid:&id=doi:10.1136%2Fejhpharm-2018-eahpconf.15&issn=2047-9964&isbn=&volume=25&issue=Supplement+1&spage=A7&pages=A7&date=2018&title=European+Journal+of+Hospital+Pharmacy&atitle=Multiple+sclerosis+committee%3A+…
First search	Exclude	Title abstract	Conference presentation	A. Eustace; E. Murray; K. Daly	2019	The prevalence and factors associated with anti-psychotic prescribing on admission to a dementia specific nursing home	Age and Ageing. Conference: 67th Annual and Scientific Meeting of the Irish Gerontological Society, Innovation, Advances and Excellence in Ageing. Cork Ireland	48		Supplement 3		https://ovidsp.ovid.com/ovidweb.cgi?T=JS&CSC=Y&NEWS=N&PAGE=fulltext&D=emed20&AN=629610923_x000D_ http://widgets.ebscohost.com/prod/customerspecific/s9815128/redirect.php?sid=OVID:embase&id=pmid:&id=doi:10.1093%2Fageing%2Fafz103.223&issn=1468-2834&isbn=&volume=48&issue=Supplement+3&spage=iii17&pages=&date=2019&title=Age+and+Ageing&atitle=The+prevalence+and+factors+associated+with+anti-psychotic+pr…
First search	Exclude	Title abstract	Conference presentation	C. Evans; E. Alexander; S. Rosenthal	2011	Achieving consensus on recommendations for the clinical management of overweight and obese adults for Canadian physiotherapy practice	Physiotherapy (United Kingdom)	1)			eS322	https://ovidsp.ovid.com/ovidweb.cgi?T=JS&CSC=Y&NEWS=N&PAGE=fulltext&D=emed12&AN=71882613_x000D_ http://widgets.ebscohost.com/prod/customerspecific/s9815128/redirect.php?sid=OVID:embase&id=pmid:&id=doi:10.1016%2Fj.physio.2011.04.002&issn=0031-9406&isbn=&volume=97&issue=SUPPL.+1&spage=eS322&pages=eS322&date=2011&title=Physiotherapy+%28United+Kingdom%29&atitle=Achieving+consensus+on+recommendations+…
First search	Exclude	Title abstract	Conference presentation	J. P. Eyles; K. Mills; B. R. Lucas; S. R. Robbins; R. L. O'Connell; M. Williams; L. Hans; S. Appleton; D. J. Hunter	2019	Is patient activation associated with changes in symptoms following an osteoarthritis management program?	Osteoarthritis and Cartilage	27(Supplement 1)			S310-S311	https://ovidsp.ovid.com/ovidweb.cgi?T=JS&CSC=Y&NEWS=N&PAGE=fulltext&D=emed20&AN=2001671152_x000D_ http://widgets.ebscohost.com/prod/customerspecific/s9815128/redirect.php?sid=OVID:embase&id=pmid:&id=doi:10.1016%2Fj.joca.2019.02.707&issn=1063-4584&isbn=&volume=27&issue=Supplement+1&spage=S310&pages=S310-S311&date=2019&title=Osteoarthritis+and+Cartilage&atitle=Is+patient+activation+associated+with+…
First search	Exclude	Title abstract	Conference presentation	A. Fabbo; A. Carafelli; S. Puglioli	2018	Dementia and Falls in Nursing Homes: The Role of Fall-Risk-Increasing Drugs (Frids)	Alzheimer's and Dementia	14(7 Supplement)			P1318-P1319	https://ovidsp.ovid.com/ovidweb.cgi?T=JS&CSC=Y&NEWS=N&PAGE=fulltext&D=emed19&AN=2001203757_x000D_ http://widgets.ebscohost.com/prod/customerspecific/s9815128/redirect.php?sid=OVID:embase&id=pmid:&id=doi:10.1016%2Fj.jalz.2018.06.1878&issn=1552-5260&isbn=&volume=14&issue=7+Supplement&spage=P1318&pages=P1318-P1319&date=2018&title=Alzheimer%27s+and+Dementia&atitle=DEMENTIA+AND+FALLS+IN+NURSING+HOMES%…
First search	Exclude	Title abstract	Conference presentation	B. Fang	2010	Specialized outpatient pharmacy services for patients with multiple sclerosis	Journal of the American Pharmacists Association	50(2)			241-242	https://ovidsp.ovid.com/ovidweb.cgi?T=JS&CSC=Y&NEWS=N&PAGE=fulltext&D=emed11&AN=70480552_x000D_ http://widgets.ebscohost.com/prod/customerspecific/s9815128/redirect.php?sid=OVID:embase&id=pmid:&id=doi:10.1331%2FJAPhA.2010.10511&issn=1544-3191&isbn=&volume=50&issue=2&spage=241&pages=241-242&date=2010&title=Journal+of+the+American+Pharmacists+Association&atitle=Specialized+outpatient+pharmacy+servi…
First search	Exclude	Title abstract	Conference presentation	A. Fasano; J. C. Parra; T. Gurevich; R. Jech; L. Bergmann; O. Sanchez-Solino; P. Svenningsson; J. Szasz; L. Vela-Desojo	2020	Physician preferences for levodopa-carbidopa intestinal gel as monotherapy versus combination therapy for advanced Parkinson's disease: Analysis from the COSMOS study	Parkinsonism and Related Disorders	79(Supplement 1)			e45	https://ovidsp.ovid.com/ovidweb.cgi?T=JS&CSC=Y&NEWS=N&PAGE=fulltext&D=emexa&AN=2010479809_x000D_ http://widgets.ebscohost.com/prod/customerspecific/s9815128/redirect.php?sid=OVID:embase&id=pmid:&id=doi:10.1016%2Fj.parkreldis.2020.06.180&issn=1353-8020&isbn=&volume=79&issue=Supplement+1&spage=e45&pages=e45&date=2020&title=Parkinsonism+and+Related+Disorders&atitle=Physician+preferences+for+levodopa…
First search	Exclude	Title abstract	Conference presentation	T. Fasolino; W. Hollinger	2015	Embedded outpatient palliative care clinic for COPD&HF patients: Structure, process and outcomes	Journal of Pain and Symptom Management	49(2)			424	https://ovidsp.ovid.com/ovidweb.cgi?T=JS&CSC=Y&NEWS=N&PAGE=fulltext&D=emed16&AN=71792496_x000D_ http://widgets.ebscohost.com/prod/customerspecific/s9815128/redirect.php?sid=OVID:embase&id=pmid:&id=doi:&issn=0885-3924&isbn=&volume=49&issue=2&spage=424&pages=424&date=2015&title=Journal+of+Pain+and+Symptom+Management&atitle=Embedded+outpatient+palliative+care+clinic+for+COPD%26HF+patients%3A+Structu…
First search	Exclude	Title abstract	Conference presentation	O. Fass; K. Poels	2020	150 National Trends in Medicare Prescriptions of Anti-Reflux Medications from 2013 to 2017 - the Tide Has Turned	Gastroenterology	158(6 Supplement 1)			S-32	https://ovidsp.ovid.com/ovidweb.cgi?T=JS&CSC=Y&NEWS=N&PAGE=fulltext&D=emed21&AN=2005914900_x000D_ http://widgets.ebscohost.com/prod/customerspecific/s9815128/redirect.php?sid=OVID:embase&id=pmid:&id=doi:10.1016%2FS0016-5085%252820%252930763-0&issn=0016-5085&isbn=&volume=158&issue=6+Supplement+1&spage=S&pages=S-32&date=2020&title=Gastroenterology&atitle=150+NATIONAL+TRENDS+IN+MEDICARE+PRESCRIPTION…
First search	Exclude	Title abstract	Conference presentation	L. Feldman; B. Masella; F. Tannenbaum	2007	A pharmacist's perspective: Proceedings from the Third Canadian Consensus Conference: An evidence-based approach to prescribing NSAIDs in the treatment of osteoarthritis and rheumatoid arthritis	Canadian Pharmacists Journal	140(4)			244-253	https://ovidsp.ovid.com/ovidweb.cgi?T=JS&CSC=Y&NEWS=N&PAGE=fulltext&D=emed10&AN=47121505_x000D_ http://widgets.ebscohost.com/prod/customerspecific/s9815128/redirect.php?sid=OVID:embase&id=pmid:&id=doi:10.3821%2F1913-701X%25282007%2529140%255B244%3AAPPPFT%255D2.0.CO%3B2&issn=1715-1635&isbn=&volume=140&issue=4&spage=244&pages=244-253&date=2007&title=Canadian+Pharmacists+Journal&atitle=A+pharmacist%…
First search	Exclude	Title abstract	Conference presentation	M. Felton; Z. A. Marcum; S. Perera; J. Hanlon	2014	Change in anticholinergic use over a ten-year period in community dwelling elders	Pharmacotherapy	34(10)			e272	https://ovidsp.ovid.com/ovidweb.cgi?T=JS&CSC=Y&NEWS=N&PAGE=fulltext&D=emed15&AN=71767566_x000D_ http://widgets.ebscohost.com/prod/customerspecific/s9815128/redirect.php?sid=OVID:embase&id=pmid:&id=doi:10.1002%2Fphar.1497&issn=0277-0008&isbn=&volume=34&issue=10&spage=e272&pages=e272&date=2014&title=Pharmacotherapy&atitle=Change+in+anticholinergic+use+over+a+ten-year+period+in+community+dwelling+el…
First search	Exclude	Title abstract	Conference presentation	S. M. Fereshtehnejad; M. Eriksdotter; G. Waldemar; P. Johannsen	2014	Dementia diagnosis, treatment and care in specialist clinics in two scandinavian countries: A data comparison between the Swedish dementia registry (SveDem) and the danish dementia registry	Alzheimer's and Dementia	4)			P223-P224	https://ovidsp.ovid.com/ovidweb.cgi?T=JS&CSC=Y&NEWS=N&PAGE=fulltext&D=emed15&AN=71627329_x000D_ http://widgets.ebscohost.com/prod/customerspecific/s9815128/redirect.php?sid=OVID:embase&id=pmid:&id=doi:&issn=1552-5260&isbn=&volume=10&issue=SUPPL.+4&spage=P223&pages=P223-P224&date=2014&title=Alzheimer%27s+and+Dementia&atitle=Dementia+diagnosis%2C+treatment+and+care+in+specialist+clinics+in+two+scan…
First search	Exclude	Title abstract	Conference presentation	S. M. Fereshtehnejad; P. Johannsen; G. Waldemar; M. Eriksdotter	2014	Diagnosis and treatment in early-onset Alzheimer's disease patients in Sweden and Denmark: Cross-sectional analyses of data from two dementia registries from specialist clinics	Alzheimer's and Dementia	4)			P741	https://ovidsp.ovid.com/ovidweb.cgi?T=JS&CSC=Y&NEWS=N&PAGE=fulltext&D=emed15&AN=71628660_x000D_ http://widgets.ebscohost.com/prod/customerspecific/s9815128/redirect.php?sid=OVID:embase&id=pmid:&id=doi:&issn=1552-5260&isbn=&volume=10&issue=SUPPL.+4&spage=P741&pages=P741&date=2014&title=Alzheimer%27s+and+Dementia&atitle=Diagnosis+and+treatment+in+early-onset+Alzheimer%27s+disease+patients+in+Sweden…
First search	Exclude	Title abstract	Conference presentation	A. Fernandez; I. Lopez	2010	Evaluation of the prescription of trihexyphenidyl in sancti spiritus province subsequent to a health team intervention	VacciMonitor	2)			172	https://ovidsp.ovid.com/ovidweb.cgi?T=JS&CSC=Y&NEWS=N&PAGE=fulltext&D=emed11&AN=72023489_x000D_ http://widgets.ebscohost.com/prod/customerspecific/s9815128/redirect.php?sid=OVID:embase&id=pmid:&id=doi:&issn=1025-028X&isbn=&volume=19&issue=SUPPL.+2&spage=172&pages=172&date=2010&title=VacciMonitor&atitle=Evaluation+of+the+prescription+of+trihexyphenidyl+in+sancti+spiritus+province+subsequent+to+a+h…
First search	Exclude	Title abstract	Conference presentation	O. Fernandez-Berrizbeitia; A. Hernaiz-Alzamora	2016	Multidisciplinary treatment of fragility fracture in the elderly: Creation of a new protocol	Osteoporosis International	1)			S344	https://ovidsp.ovid.com/ovidweb.cgi?T=JS&CSC=Y&NEWS=N&PAGE=fulltext&D=emed17&AN=72301090_x000D_ http://widgets.ebscohost.com/prod/customerspecific/s9815128/redirect.php?sid=OVID:embase&id=pmid:&id=doi:10.1007%2Fs00198-016-3530-x&issn=1433-2965&isbn=&volume=27&issue=1+SUPPL.+1&spage=S344&pages=S344&date=2016&title=Osteoporosis+International&atitle=Multidisciplinary+treatment+of+fragility+fracture+…
First search	Exclude	Title abstract	Conference presentation	A. R. Ferreira; S. Martins; C. C. Dias; M. R. Simoes; L. Fernandes	2016	Antipsychotic use and behavioural and psychological symptoms in institutionalized elderly	European Neuropsychopharmacology	26(Supplement 2)			S667-S668	https://ovidsp.ovid.com/ovidweb.cgi?T=JS&CSC=Y&NEWS=N&PAGE=fulltext&D=emed17&AN=614138562_x000D_ http://widgets.ebscohost.com/prod/customerspecific/s9815128/redirect.php?sid=OVID:embase&id=pmid:&id=doi:&issn=1873-7862&isbn=&volume=26&issue=Supplement+2&spage=S667&pages=S667-S668&date=2016&title=European+Neuropsychopharmacology&atitle=Antipsychotic+use+and+behavioural+and+psychological+symptoms+in…
First search	Exclude	Title abstract	Conference presentation	M. F. Ferreira; E. H. Abegg; O. R. S. Martins; F. A. Menegat; C. L. Kohem; A. A. Gasparin; N. P. B. De Andrade; V. Hax; D. Viecceli; R. M. Xavier; C. V. Brenol; P. E. Palominos	2018	Arthritis to Target: Comorbidities, non-adherence and factors related to the public health system prevent escalation of therapy in real life	Journal of Psoriasis and Psoriatic Arthritis	3(1)			23-24	https://ovidsp.ovid.com/ovidweb.cgi?T=JS&CSC=Y&NEWS=N&PAGE=fulltext&D=emed19&AN=624482848_x000D_ http://widgets.ebscohost.com/prod/customerspecific/s9815128/redirect.php?sid=OVID:embase&id=pmid:&id=doi:10.1177%2F2475530317753800&issn=2475-5311&isbn=&volume=3&issue=1&spage=23&pages=23-24&date=2018&title=Journal+of+Psoriasis+and+Psoriatic+Arthritis&atitle=Arthritis+to+Target%3A+Comorbidities%2C+non…
First search	Exclude	Title abstract	Conference presentation	F. I. Ferreira Tata; M. A. Pires Rebelo; M. L. Grenho Pereira; N. M. Ribeiro Landeira; S. M. Dias Fanica; D. Malheiro Silva	2015	Venous thromboembolism (VTE) prophylaxis for hospitalised medical patients (HMP) with low molecular weight heparin (LMWH)	European Journal of Hospital Pharmacy	22(Supplement 1)			A176	https://ovidsp.ovid.com/ovidweb.cgi?T=JS&CSC=Y&NEWS=N&PAGE=fulltext&D=emed16&AN=614322290_x000D_ http://widgets.ebscohost.com/prod/customerspecific/s9815128/redirect.php?sid=OVID:embase&id=pmid:&id=doi:10.1136%2Fejhpharm-2015-000639.423&issn=2047-9964&isbn=&volume=22&issue=Supplement+1&spage=A176&pages=A176&date=2015&title=European+Journal+of+Hospital+Pharmacy&atitle=Venous+thromboembolism+%28VTE…
First search	Exclude	Title abstract	Conference presentation	L. Ferret; G. Ficheur; E. Delaviez; M. Luyckx; S. Quenton; E. Boulanger; R. Beuscart; E. Chazard; J. B. Beuscart	2016	Inappropriate anticholinergic drugs prescriptions in hospitalised elderly patients	European Geriatric Medicine	7(Supplement 1)			S229-S230	https://ovidsp.ovid.com/ovidweb.cgi?T=JS&CSC=Y&NEWS=N&PAGE=fulltext&D=emed17&AN=613003024_x000D_ http://widgets.ebscohost.com/prod/customerspecific/s9815128/redirect.php?sid=OVID:embase&id=pmid:&id=doi:&issn=1878-7649&isbn=&volume=7&issue=Supplement+1&spage=S229&pages=S229-S230&date=2016&title=European+Geriatric+Medicine&atitle=Inappropriate+anticholinergic+drugs+prescriptions+in+hospitalised+eld…
First search	Exclude	Title abstract	Conference presentation	E. Fessler; M. T. Hofmann; O. Ogunnubi; M. A. Francis; D. Way; D. Adrian; E. Haley	2020	The Use of Antipsychotic Medications in Veterans in a Veterans Affairs (VA) Community Living Center (CLC)-Based Hospice Unit	Journal of the American Medical Directors Association	21(3)			B28	https://ovidsp.ovid.com/ovidweb.cgi?T=JS&CSC=Y&NEWS=N&PAGE=fulltext&D=emed21&AN=2005062374_x000D_ http://widgets.ebscohost.com/prod/customerspecific/s9815128/redirect.php?sid=OVID:embase&id=pmid:&id=doi:10.1016%2Fj.jamda.2020.01.078&issn=1525-8610&isbn=&volume=21&issue=3&spage=B28&pages=B28&date=2020&title=Journal+of+the+American+Medical+Directors+Association&atitle=The+Use+of+Antipsychotic+Medic…
First search	Exclude	Title abstract	Conference presentation	C. Festari; D. Altomare; M. Bocchetta; C. Muscio; A. Padovani; M. Boccardi; G. B. Frisoni	2016	Is the incremental diagnostic value of amyloid-petaffected by information on other core biomarkers?	Alzheimer's and Dementia	12(7 Supplement)			P22-P23	https://ovidsp.ovid.com/ovidweb.cgi?T=JS&CSC=Y&NEWS=N&PAGE=fulltext&D=emed17&AN=613187187_x000D_ http://widgets.ebscohost.com/prod/customerspecific/s9815128/redirect.php?sid=OVID:embase&id=pmid:&id=doi:&issn=1552-5260&isbn=&volume=12&issue=7+Supplement&spage=P22&pages=P22-P23&date=2016&title=Alzheimer%27s+and+Dementia&atitle=Is+the+incremental+diagnostic+value+of+amyloid-petaffected+by+informatio…
First search	Exclude	Title abstract	Conference presentation	M. Finlayson; R. A. Marrie; G. S. Finlayson; O. Ekuma; D. Jiang	2014	Differences in health care utilization over 10 years between people with MS who entered a nursing home and those who did not	Multiple Sclerosis	1)			70	https://ovidsp.ovid.com/ovidweb.cgi?T=JS&CSC=Y&NEWS=N&PAGE=fulltext&D=emed15&AN=71631920_x000D_ http://widgets.ebscohost.com/prod/customerspecific/s9815128/redirect.php?sid=OVID:embase&id=pmid:&id=doi:10.1177%2F1352458514546077&issn=1352-4585&isbn=&volume=20&issue=1+SUPPL.+1&spage=70&pages=70&date=2014&title=Multiple+Sclerosis&atitle=Differences+in+health+care+utilization+over+10+years+between+pe…
First search	Exclude	Title abstract	Conference presentation	M. Fischer; J. N. Katz; L. D. Marceau; F. L. Trachtenberg; J. Yu; J. B. McKinlay	2013		Journal of General Internal Medicine	1)			S137-S138	https://ovidsp.ovid.com/ovidweb.cgi?T=JS&CSC=Y&NEWS=N&PAGE=fulltext&D=emed14&AN=71292913_x000D_ http://widgets.ebscohost.com/prod/customerspecific/s9815128/redirect.php?sid=OVID:embase&id=pmid:&id=doi:&issn=0884-8734&isbn=&volume=28&issue=SUPPL.+1&spage=S137&pages=S137-S138&date=2013&title=Journal+of+General+Internal+Medicine&atitle=Patient+activation+by+dtca+influences+primary+care+physicians%27…
First search	Exclude	Title abstract	Conference presentation	M. A. Fischer; J. N. Katz; L. D. Marceau; F. L. Trachtenberg; J. Yu; J. B. McKinlay	2013	Patient activation by DTCA influences primary care physicians' prescriptions of celebrex for osteoarthritis	Pharmacoepidemiology and Drug Safety	1)			420-421	https://ovidsp.ovid.com/ovidweb.cgi?T=JS&CSC=Y&NEWS=N&PAGE=fulltext&D=emed14&AN=71244813_x000D_ http://widgets.ebscohost.com/prod/customerspecific/s9815128/redirect.php?sid=OVID:embase&id=pmid:&id=doi:10.1002%2Fpds.3512&issn=1053-8569&isbn=&volume=22&issue=SUPPL.+1&spage=420&pages=420-421&date=2013&title=Pharmacoepidemiology+and+Drug+Safety&atitle=Patient+activation+by+DTCA+influences+primary+car…
First search	Exclude	Title abstract	Conference presentation	K. Fitzgerald; B. Durant	2019		Journal of Spinal Cord Medicine	42(5)			770-771	https://ovidsp.ovid.com/ovidweb.cgi?T=JS&CSC=Y&NEWS=N&PAGE=fulltext&D=emed20&AN=631879383_x000D_ http://widgets.ebscohost.com/prod/customerspecific/s9815128/redirect.php?sid=OVID:embase&id=pmid:&id=doi:10.1080%2F10790268.2019.1644872&issn=2045-7723&isbn=&volume=42&issue=5&spage=770&pages=770-771&date=2019&title=Journal+of+Spinal+Cord+Medicine&atitle=Clinical+perceptions+about+the+utilization+of+r…
First search	Exclude	Title abstract	Conference presentation	D. Fletcher; E. Thomas; B. Mohamed	2017	Incorporating specialist independent prescribing pharmacist (SIPP) sessions into the movement disorder service	Movement Disorders	32(Supplement 2)			888-889	https://ovidsp.ovid.com/ovidweb.cgi?T=JS&CSC=Y&NEWS=N&PAGE=fulltext&D=emed18&AN=616772110_x000D_ http://widgets.ebscohost.com/prod/customerspecific/s9815128/redirect.php?sid=OVID:embase&id=pmid:&id=doi:10.1002%2Fmds.27087&issn=1531-8257&isbn=&volume=32&issue=Supplement+2&spage=888&pages=888-889&date=2017&title=Movement+Disorders&atitle=Incorporating+specialist+independent+prescribing+pharmacist+%…
First search	Exclude	Title abstract	Conference presentation	E. Fogarty; L. Tilson; M. Barry	2011	Cost of symptomatic drug therapy in multiple sclerosis	Value in Health	14(7)			A321	https://ovidsp.ovid.com/ovidweb.cgi?T=JS&CSC=Y&NEWS=N&PAGE=fulltext&D=emed12&AN=70574715_x000D_ http://widgets.ebscohost.com/prod/customerspecific/s9815128/redirect.php?sid=OVID:embase&id=pmid:&id=doi:10.1016%2Fj.jval.2011.08.490&issn=1098-3015&isbn=&volume=14&issue=7&spage=A321&pages=A321&date=2011&title=Value+in+Health&atitle=Cost+of+symptomatic+drug+therapy+in+multiple+sclerosis&aulast=Fogarty…
First search	Exclude	Title abstract	Conference presentation	B. Forester; S. M. McClintock; S. J. Seiner; D. Acharya	2014	Electroconvulsive therapy as a treatment for the behavioral disturbances of dementia	American Journal of Geriatric Psychiatry	1)			S13-S14	https://ovidsp.ovid.com/ovidweb.cgi?T=JS&CSC=Y&NEWS=N&PAGE=fulltext&D=emed15&AN=71441925_x000D_ http://widgets.ebscohost.com/prod/customerspecific/s9815128/redirect.php?sid=OVID:embase&id=pmid:&id=doi:&issn=1064-7481&isbn=&volume=22&issue=3+SUPPL.+1&spage=S13&pages=S13-S14&date=2014&title=American+Journal+of+Geriatric+Psychiatry&atitle=Electroconvulsive+therapy+as+a+treatment+for+the+behavioral+d…
First search	Exclude	Title abstract	Conference presentation	C. Forster; Y. Jayakumar; I. J. Robbins; P. A. Logan; J. R. F. Gladman; A. L. Gordon	2012		Age and Ageing	1)			i71	https://ovidsp.ovid.com/ovidweb.cgi?T=JS&CSC=Y&NEWS=N&PAGE=fulltext&D=emed13&AN=71810762_x000D_ http://widgets.ebscohost.com/prod/customerspecific/s9815128/redirect.php?sid=OVID:embase&id=pmid:&id=doi:10.1093%2Fageing%2Fafr168&issn=0002-0729&isbn=&volume=41&issue=SUPPL.+1&spage=i71&pages=i71&date=2012&title=Age+and+Ageing&atitle=Routine+use+of+the+stopp-start+tool+could+reduce+the+number+of+inapp…
First search	Exclude	Title abstract	Conference presentation	R. H. Fortinsky; L. N. Gitlin; C. V. Piersol	2018	Challenges Faced by Family Caregivers of Persons with Dementia Living at Home in the Cope Ct Study	Alzheimer's and Dementia	14(7 Supplement)			P1629-P1630	https://ovidsp.ovid.com/ovidweb.cgi?T=JS&CSC=Y&NEWS=N&PAGE=fulltext&D=emed19&AN=2001204458_x000D_ http://widgets.ebscohost.com/prod/customerspecific/s9815128/redirect.php?sid=OVID:embase&id=pmid:&id=doi:10.1016%2Fj.jalz.2018.06.2980&issn=1552-5260&isbn=&volume=14&issue=7+Supplement&spage=P1629&pages=P1629-P1630&date=2018&title=Alzheimer%27s+and+Dementia&atitle=CHALLENGES+FACED+BY+FAMILY+CAREGIVER…
First search	Exclude	Title abstract	Conference presentation	N. Fothergill Misbah; K. Hampshire; S. Moffatt; J. Hooker; J. Kwasa; R. Walker	2020		Movement Disorders	35(SUPPL 1)			S131	https://ovidsp.ovid.com/ovidweb.cgi?T=JS&CSC=Y&NEWS=N&PAGE=fulltext&D=emed21&AN=633833773_x000D_ http://widgets.ebscohost.com/prod/customerspecific/s9815128/redirect.php?sid=OVID:embase&id=pmid:&id=doi:10.1002%2Fmds.28268&issn=1531-8257&isbn=&volume=35&issue=SUPPL+1&spage=S131&pages=S131&date=2020&title=Movement+Disorders&atitle=Navigating+therapeutic+landscapes+with+Parkinson%27s+disease+in+a+sc…
First search	Exclude	Title abstract	Conference presentation	N. Fowler; Y. F. Chen	2011		Alzheimer's and Dementia	1)			S643	https://ovidsp.ovid.com/ovidweb.cgi?T=JS&CSC=Y&NEWS=N&PAGE=fulltext&D=emed12&AN=70502537_x000D_ http://widgets.ebscohost.com/prod/customerspecific/s9815128/redirect.php?sid=OVID:embase&id=pmid:&id=doi:10.1016%2Fj.jalz.2011.05.1844&issn=1552-5260&isbn=&volume=7&issue=4+SUPPL.+1&spage=S643&pages=S643&date=2011&title=Alzheimer%27s+and+Dementia&atitle=Impact+of+prescription+drug+coverage+on+use+of+an…
First search	Exclude	Title abstract	Conference presentation	S. Fox; A. Murphy; A. Jennings; K. Murphy; S. Timmons	2019	Antipsychotic medication in the management of non-cognitive symptoms of dementia: An updated evidence review	Age and Ageing. Conference: 67th Annual and Scientific Meeting of the Irish Gerontological Society, Innovation, Advances and Excellence in Ageing. Cork Ireland	48		Supplement 3		https://ovidsp.ovid.com/ovidweb.cgi?T=JS&CSC=Y&NEWS=N&PAGE=fulltext&D=emed20&AN=629610009_x000D_ http://widgets.ebscohost.com/prod/customerspecific/s9815128/redirect.php?sid=OVID:embase&id=pmid:&id=doi:10.1093%2Fageing%2Fafz103.151&issn=1468-2834&isbn=&volume=48&issue=Supplement+3&spage=iii17&pages=&date=2019&title=Age+and+Ageing&atitle=Antipsychotic+medication+in+the+management+of+non-cognitive+…
First search	Exclude	Title abstract	Conference presentation	C. Frankenberg; P. Wetzel; N. Andrejeva; I. Meyer-Kuhling; B. Wendelstein; C. Degen; A. Zenthofer; J. Schroder	2016	Psychotropic medication in nursing homes	Alzheimer's and Dementia	12(7 Supplement)			P986-P987	https://ovidsp.ovid.com/ovidweb.cgi?T=JS&CSC=Y&NEWS=N&PAGE=fulltext&D=emed17&AN=613186889_x000D_ http://widgets.ebscohost.com/prod/customerspecific/s9815128/redirect.php?sid=OVID:embase&id=pmid:&id=doi:&issn=1552-5260&isbn=&volume=12&issue=7+Supplement&spage=P986&pages=P986-P987&date=2016&title=Alzheimer%27s+and+Dementia&atitle=Psychotropic+medication+in+nursing+homes&aulast=Frankenberg&pid=%3Cau…
First search	Exclude	Title abstract	Conference presentation	J. Fraser; A. Lahham; S. Balogun; T. Winzenberg; L. Laslett; D. Aitken	2019	Management of hip and knee osteoarthritis in general practice: a systematic review	Osteoarthritis and Cartilage	27(Supplement 1)			S306-S307	https://ovidsp.ovid.com/ovidweb.cgi?T=JS&CSC=Y&NEWS=N&PAGE=fulltext&D=emed20&AN=2001671126_x000D_ http://widgets.ebscohost.com/prod/customerspecific/s9815128/redirect.php?sid=OVID:embase&id=pmid:&id=doi:10.1016%2Fj.joca.2019.02.703&issn=1063-4584&isbn=&volume=27&issue=Supplement+1&spage=S306&pages=S306-S307&date=2019&title=Osteoarthritis+and+Cartilage&atitle=Management+of+hip+and+knee+osteoarthri…
First search	Exclude	Title abstract	Conference presentation	C. Frater; D. Mackey; L. Emmett; H. Van Der Wall	2011	CALARA - Compassionate ALARA	European Journal of Nuclear Medicine and Molecular Imaging	2)			S448	https://ovidsp.ovid.com/ovidweb.cgi?T=JS&CSC=Y&NEWS=N&PAGE=fulltext&D=emed12&AN=70581284_x000D_ http://widgets.ebscohost.com/prod/customerspecific/s9815128/redirect.php?sid=OVID:embase&id=pmid:&id=doi:10.1007%2Fs00259-011-1913-y&issn=1619-7070&isbn=&volume=38&issue=SUPPL.+2&spage=S448&pages=S448&date=2011&title=European+Journal+of+Nuclear+Medicine+and+Molecular+Imaging&atitle=CALARA+-+Compassiona…
First search	Exclude	Title abstract	Conference presentation	N. Frey; J. Spoendlin; T. Huegle; S. S. Jick; C. R. Meier	2015	Type II diabetes mellitus, antidiabetic drugs, and statins and the risk of developing osteoarthritis in non-weight bearing joints	Pharmacoepidemiology and Drug Safety	1)			324-325	https://ovidsp.ovid.com/ovidweb.cgi?T=JS&CSC=Y&NEWS=N&PAGE=fulltext&D=emed16&AN=72098694_x000D_ http://widgets.ebscohost.com/prod/customerspecific/s9815128/redirect.php?sid=OVID:embase&id=pmid:&id=doi:10.1002%2Fpds.3838&issn=1053-8569&isbn=&volume=24&issue=SUPPL.+1&spage=324&pages=324-325&date=2015&title=Pharmacoepidemiology+and+Drug+Safety&atitle=Type+II+diabetes+mellitus%2C+antidiabetic+drugs%2…
First search	Exclude	Title abstract	Conference presentation	N. Fritz; A. Kloos; S. Kostyk; D. Kegelmeyer	2012	Assessment of kinematic changes with ambulatory device use in patients with huntington's disease	Neurotherapeutics	9(1)			233-234	https://ovidsp.ovid.com/ovidweb.cgi?T=JS&CSC=Y&NEWS=N&PAGE=fulltext&D=emed13&AN=70994544_x000D_ http://widgets.ebscohost.com/prod/customerspecific/s9815128/redirect.php?sid=OVID:embase&id=pmid:&id=doi:10.1007%2Fs13311-011-0083-8&issn=1933-7213&isbn=&volume=9&issue=1&spage=233&pages=233-234&date=2012&title=Neurotherapeutics&atitle=Assessment+of+kinematic+changes+with+ambulatory+device+use+in+patie…
First search	Exclude	Title abstract	Conference presentation	A. Fromont; G. Romain; F. Rollot; D. Audry; T. Moreau	2015		Multiple Sclerosis	1)			686	https://ovidsp.ovid.com/ovidweb.cgi?T=JS&CSC=Y&NEWS=N&PAGE=fulltext&D=emed16&AN=72059024_x000D_ http://widgets.ebscohost.com/prod/customerspecific/s9815128/redirect.php?sid=OVID:embase&id=pmid:&id=doi:10.1177%2F1352458515602639&issn=1352-4585&isbn=&volume=23&issue=11+SUPPL.+1&spage=686&pages=686&date=2015&title=Multiple+Sclerosis&atitle=Evolution+of+therapeutic+practices+in+real+world&aulast=From…
First search	Exclude	Title abstract	Conference presentation	H. Frost; J. Cowie; T. Tooman; K. Dziedzic	2020		Annals of the Rheumatic Diseases	79(SUPPL 1)			799	https://ovidsp.ovid.com/ovidweb.cgi?T=JS&CSC=Y&NEWS=N&PAGE=fulltext&D=emed21&AN=633302294_x000D_ http://widgets.ebscohost.com/prod/customerspecific/s9815128/redirect.php?sid=OVID:embase&id=pmid:&id=doi:10.1136%2Fannrheumdis-2020-eular.1239&issn=1468-2060&isbn=&volume=79&issue=SUPPL+1&spage=799&pages=799&date=2020&title=Annals+of+the+Rheumatic+Diseases&atitle=Implementation+of+nice+guidelines+for+…
First search	Exclude	Title abstract	Conference presentation	H. Frost; J. Cowie; T. Tooman; J. Quicke; N. Evans; E. Cottrell; K. Dziedzic	2021	Implementation of the JIGSAW-E model for osteoarthritis. A role for Extended Scope Practitioners in primary care	Physiotherapy (United Kingdom)	113(Supplement 1)			e31-e32	https://ovidsp.ovid.com/ovidweb.cgi?T=JS&CSC=Y&NEWS=N&PAGE=fulltext&D=emexa&AN=2015680270_x000D_ http://widgets.ebscohost.com/prod/customerspecific/s9815128/redirect.php?sid=OVID:embase&id=pmid:&id=doi:10.1016%2Fj.physio.2021.10.261&issn=0031-9406&isbn=&volume=113&issue=Supplement+1&spage=e31&pages=e31-e32&date=2021&title=Physiotherapy+%28United+Kingdom%29&atitle=Implementation+of+the+JIGSAW-E+mo…
First search	Exclude	Title abstract	Conference presentation	M. M. M. Fu; K. M. Lau	2017	A self-management programme of rescue pack for chronic obstructive pulmonary disease (COPD) patients	Respirology	22(Supplement 3)			104	https://ovidsp.ovid.com/ovidweb.cgi?T=JS&CSC=Y&NEWS=N&PAGE=fulltext&D=emed18&AN=619967528_x000D_ http://widgets.ebscohost.com/prod/customerspecific/s9815128/redirect.php?sid=OVID:embase&id=pmid:&id=doi:10.1111%2Fresp.13207_49&issn=1440-1843&isbn=&volume=22&issue=Supplement+3&spage=104&pages=104&date=2017&title=Respirology&atitle=A+self-management+programme+of+rescue+pack+for+chronic+obstructive+p…
First search	Exclude	Title abstract	Conference presentation	M. Fullard; S. Mantri; A. Willis	2018	State-level prevalence, utilization and cost varies widely among medicare beneficiaries with parkinson's disease	Annals of Neurology	84(Supplement 22)			S89-S90	https://ovidsp.ovid.com/ovidweb.cgi?T=JS&CSC=Y&NEWS=N&PAGE=fulltext&D=emed19&AN=624732574_x000D_ http://widgets.ebscohost.com/prod/customerspecific/s9815128/redirect.php?sid=OVID:embase&id=pmid:&id=doi:&issn=1531-8249&isbn=&volume=84&issue=Supplement+22&spage=S89&pages=S89-S90&date=2018&title=Annals+of+Neurology&atitle=State-level+prevalence%2C+utilization+and+cost+varies+widely+among+medicare+be…
First search	Exclude	Title abstract	Conference presentation	J. Gailer; P. Muffet; P. Molyneux	2019	Opioid therapy patient agreements: A lever in shifting the focus from pharmacological to non-pharmacological interventions in chronic pain management	BMJ Evidence-Based Medicine	24(Supplement 2)			A49-A50	https://ovidsp.ovid.com/ovidweb.cgi?T=JS&CSC=Y&NEWS=N&PAGE=fulltext&D=emed20&AN=631349171_x000D_ http://widgets.ebscohost.com/prod/customerspecific/s9815128/redirect.php?sid=OVID:embase&id=pmid:&id=doi:10.1136%2Fbmjebm-2019-POD.101&issn=2515-4478&isbn=&volume=24&issue=Supplement+2&spage=A49&pages=A49-A50&date=2019&title=BMJ+Evidence-Based+Medicine&atitle=Opioid+therapy+patient+agreements%3A+A+lev…
First search	Exclude	Title abstract	Conference presentation	C. Gaillard; F. Girard; I. Picard; C. Pointet; M. A. Thomas	2011	Medication order validation: Reproducibility inter-pharmacists	International Journal of Clinical Pharmacy	33(2)			356	https://ovidsp.ovid.com/ovidweb.cgi?T=JS&CSC=Y&NEWS=N&PAGE=fulltext&D=emed12&AN=70490016_x000D_ http://widgets.ebscohost.com/prod/customerspecific/s9815128/redirect.php?sid=OVID:embase&id=pmid:&id=doi:10.1007%2Fs11096-011-9481-6&issn=2210-7703&isbn=&volume=33&issue=2&spage=356&pages=356&date=2011&title=International+Journal+of+Clinical+Pharmacy&atitle=Medication+order+validation%3A+Reproducibilit…
First search	Exclude	Title abstract	Conference presentation	S. D. Gala; K. P. Gupte; W. K. Wu	2011	Prescribing patterns of drugs having anticholinergic activity in patients with alzheimer's disease	Value in Health	14(3)			A201-A202	https://ovidsp.ovid.com/ovidweb.cgi?T=JS&CSC=Y&NEWS=N&PAGE=fulltext&D=emed12&AN=70491503_x000D_ http://widgets.ebscohost.com/prod/customerspecific/s9815128/redirect.php?sid=OVID:embase&id=pmid:&id=doi:&issn=1098-3015&isbn=&volume=14&issue=3&spage=A201&pages=A201-A202&date=2011&title=Value+in+Health&atitle=Prescribing+patterns+of+drugs+having+anticholinergic+activity+in+patients+with+alzheimer%27s…
First search	Exclude	Title abstract	Conference presentation	A. Galaznik; J. Ransom; A. Shilnikova; E. Rusli; B. Lempernesse; M. Berger	2020	Pnd93 Treatment Patterns and Persistence to Oral and Injectable Multiple Sclerosis Disease-Modifying Therapies between the United States and Europe	Value in Health	23(Supplement 1)			S277	https://ovidsp.ovid.com/ovidweb.cgi?T=JS&CSC=Y&NEWS=N&PAGE=fulltext&D=emed21&AN=2005869241_x000D_ http://widgets.ebscohost.com/prod/customerspecific/s9815128/redirect.php?sid=OVID:embase&id=pmid:&id=doi:10.1016%2Fj.jval.2020.04.985&issn=1098-3015&isbn=&volume=23&issue=Supplement+1&spage=S277&pages=S277&date=2020&title=Value+in+Health&atitle=PND93+TREATMENT+PATTERNS+AND+PERSISTENCE+TO+ORAL+AND+INJ…
First search	Exclude	Title abstract	Conference presentation	M. Gallego Galisteo; C. Nunez Ortiz; B. Marmesat Rodas; P. Villanueva Jimenez	2016		International Journal of Clinical Pharmacy	38(6)			592-593	https://ovidsp.ovid.com/ovidweb.cgi?T=JS&CSC=Y&NEWS=N&PAGE=fulltext&D=emed17&AN=72274248_x000D_ http://widgets.ebscohost.com/prod/customerspecific/s9815128/redirect.php?sid=OVID:embase&id=pmid:&id=doi:10.1007%2Fs11096-015-0240-y&issn=2210-7703&isbn=&volume=38&issue=6&spage=592&pages=592-593&date=2016&title=International+Journal+of+Clinical+Pharmacy&atitle=Anticholinergic+drugs+and+false+diagnosis…
First search	Exclude	Title abstract	Conference presentation	C. F. Gamarra-Hilburn; S. Vila	2016	Improving care and avoiding errors. Can our patients recall their medications and create an accurate medication list?	Arthritis and Rheumatology	68(Supplement 10)			572-573	https://ovidsp.ovid.com/ovidweb.cgi?T=JS&CSC=Y&NEWS=N&PAGE=fulltext&D=emed17&AN=613887548_x000D_ http://widgets.ebscohost.com/prod/customerspecific/s9815128/redirect.php?sid=OVID:embase&id=pmid:&id=doi:10.1002%2Fart.39977&issn=2326-5205&isbn=&volume=68&issue=Supplement+10&spage=572&pages=572-573&date=2016&title=Arthritis+and+Rheumatology&atitle=Improving+care+and+avoiding+errors.+Can+our+patients…
First search	Exclude	Title abstract	Conference presentation	V. Gamon; I. Hurtado; J. Salazar-Fraile; G. Sanfelix	2021	Treatment patterns and appropriateness of antipsychotic prescriptions in patients with schizophrenia	Pharmacoepidemiology and Drug Safety	30(SUPPL 1)			372-373	https://ovidsp.ovid.com/ovidweb.cgi?T=JS&CSC=Y&NEWS=N&PAGE=fulltext&D=emed22&AN=636199351_x000D_ http://widgets.ebscohost.com/prod/customerspecific/s9815128/redirect.php?sid=OVID:embase&id=pmid:&id=doi:10.1002%2Fpds.5305&issn=1099-1557&isbn=&volume=30&issue=SUPPL+1&spage=372&pages=372-373&date=2021&title=Pharmacoepidemiology+and+Drug+Safety&atitle=Treatment+patterns+and+appropriateness+of+antipsy…
First search	Exclude	Title abstract	Conference presentation	G. Garcia; K. Gosselin; L. McCarthy	2017	Dementia care coordination program	Alzheimer's and Dementia	13(7)			P490	https://ovidsp.ovid.com/ovidweb.cgi?T=JS&CSC=Y&NEWS=N&PAGE=fulltext&D=emed18&AN=620610637_x000D_ http://widgets.ebscohost.com/prod/customerspecific/s9815128/redirect.php?sid=OVID:embase&id=pmid:&id=doi:&issn=1552-5279&isbn=&volume=13&issue=7&spage=P490&pages=P490&date=2017&title=Alzheimer%27s+and+Dementia&atitle=Dementia+care+coordination+program&aulast=Garcia&pid=%3Cauthor%3EGarcia+G.%3BGosselin…
First search	Exclude	Title abstract	Conference presentation	V. Gardette; S. Andrieu; C. Cantet; B. Vellas; J. L. Montastruc; M. Lapeyre-Mestre	2012	Antidementia drugs utilisation patterns in Europe: Predictive factors of switch and discontinuation of cholinesterase inhibitors in the ictus cohort study	Pharmacoepidemiology and Drug Safety	3)			72	https://ovidsp.ovid.com/ovidweb.cgi?T=JS&CSC=Y&NEWS=N&PAGE=fulltext&D=emed13&AN=70935341_x000D_ http://widgets.ebscohost.com/prod/customerspecific/s9815128/redirect.php?sid=OVID:embase&id=pmid:&id=doi:10.1002%2Fpds.3324&issn=1053-8569&isbn=&volume=21&issue=SUPPL.+3&spage=72&pages=72&date=2012&title=Pharmacoepidemiology+and+Drug+Safety&atitle=Antidementia+drugs+utilisation+patterns+in+Europe%3A+Pr…
First search	Exclude	Title abstract	Conference presentation	D. Garfinkel; D. O'Mahoney; L. Pasina; P. A. F. Jansen	2014	Digital methods for medication review	European Geriatric Medicine	1)			S22-S23	https://ovidsp.ovid.com/ovidweb.cgi?T=JS&CSC=Y&NEWS=N&PAGE=fulltext&D=emed15&AN=71659087_x000D_ http://widgets.ebscohost.com/prod/customerspecific/s9815128/redirect.php?sid=OVID:embase&id=pmid:&id=doi:&issn=1878-7649&isbn=&volume=5&issue=SUPPL.+1&spage=S22&pages=S22-S23&date=2014&title=European+Geriatric+Medicine&atitle=Digital+methods+for+medication+review&aulast=Garfinkel&pid=%3Cauthor%3EGarfin…
First search	Exclude	Title abstract	Conference presentation	A. Garjani; S. Patel; G. R. Law; D. Bharkhada; W. Rashid; A. Coles; N. Evangelou	2022	Impact of Multiple Sclerosis Disease-Modifying Therapies on Effectiveness of SARS-Cov-2 Vaccines: A Longitudinal Total Population Study of National Health Service (NHS) England	Neurology. Conference: 74th Annual Meeting of the American Academy of Neurology, AAN	98		18 SUPPL		https://ovidsp.ovid.com/ovidweb.cgi?T=JS&CSC=Y&NEWS=N&PAGE=fulltext&D=emexb&AN=638416256_x000D_ http://widgets.ebscohost.com/prod/customerspecific/s9815128/redirect.php?sid=OVID:embase&id=pmid:&id=doi:&issn=1526-632X&isbn=&volume=98&issue=18+SUPPL&spage=&pages=&date=2022&title=Neurology&atitle=Impact+of+Multiple+Sclerosis+Disease-Modifying+Therapies+on+Effectiveness+of+SARS-Cov-2+Vaccines%3A+A+Lo…
First search	Exclude	Title abstract	Conference presentation	J. T. Gasper; M. C. M. Alvarez; L. Amoruso; A. Burger; C. M. Cruz	2020	Instituting video visits for hypertension control in an urban teaching practice	Journal of General Internal Medicine	35(SUPPL 1)			S666	https://ovidsp.ovid.com/ovidweb.cgi?T=JS&CSC=Y&NEWS=N&PAGE=fulltext&D=emed21&AN=633956045_x000D_ http://widgets.ebscohost.com/prod/customerspecific/s9815128/redirect.php?sid=OVID:embase&id=pmid:&id=doi:10.1007%2Fs11606-020-05890-3&issn=1525-1497&isbn=&volume=35&issue=SUPPL+1&spage=S666&pages=S666&date=2020&title=Journal+of+General+Internal+Medicine&atitle=Instituting+video+visits+for+hypertension…
First search	Exclude	Title abstract	Conference presentation	K. Gavigan; L. Stradford; K. Booth; K. Wang; M. Fields; J. R. Curtis; S. Venkatachalam; W. B. Nowell	2019	Understanding the Patient Perspective: Benefits and Risks of Pain Treatment for Osteoarthritis and Chronic Lower Back Pain	Postgraduate Medicine	131(SUPPL 1)			51-52	https://ovidsp.ovid.com/ovidweb.cgi?T=JS&CSC=Y&NEWS=N&PAGE=fulltext&D=emed20&AN=634019868_x000D_ http://widgets.ebscohost.com/prod/customerspecific/s9815128/redirect.php?sid=OVID:embase&id=pmid:&id=doi:10.1080%2F00325481.2019.1655695&issn=1941-9260&isbn=&volume=131&issue=SUPPL+1&spage=51&pages=51-52&date=2019&title=Postgraduate+Medicine&atitle=Understanding+the+Patient+Perspective%3A+Benefits+and…
First search	Exclude	Title abstract	Conference presentation	S. Gehlot; R. Amin	2019	In Vivo Staff Education to Use an Objective Medication Guideline in the Management of Bpsd by the Consulting Psychiatrist in the Long Term Setting to Reduce Unnecessary Antipsychotic Medications	American Journal of Geriatric Psychiatry	27(3 Supplement)			S96-S97	https://ovidsp.ovid.com/ovidweb.cgi?T=JS&CSC=Y&NEWS=N&PAGE=fulltext&D=emed20&AN=2001697325_x000D_ http://widgets.ebscohost.com/prod/customerspecific/s9815128/redirect.php?sid=OVID:embase&id=pmid:&id=doi:10.1016%2Fj.jagp.2019.01.045&issn=1064-7481&isbn=&volume=27&issue=3+Supplement&spage=S96&pages=S96-S97&date=2019&title=American+Journal+of+Geriatric+Psychiatry&atitle=IN+VIVO+STAFF+EDUCATION+TO+US…
First search	Exclude	Title abstract	Conference presentation	M. Gehrig; S. Bowles	2017	Ensuring appropriate use of antipsychotic medications in older patients with dementia: Patient care enhancement award, sponsored by Pfizer Canada inc	Canadian Journal of Hospital Pharmacy	70(1)			59	https://ovidsp.ovid.com/ovidweb.cgi?T=JS&CSC=Y&NEWS=N&PAGE=fulltext&D=emed18&AN=625817095_x000D_ http://widgets.ebscohost.com/prod/customerspecific/s9815128/redirect.php?sid=OVID:embase&id=pmid:&id=doi:&issn=1920-2903&isbn=&volume=70&issue=1&spage=59&pages=59&date=2017&title=Canadian+Journal+of+Hospital+Pharmacy&atitle=Ensuring+appropriate+use+of+antipsychotic+medications+in+older+patients+with+d…
First search	Exclude	Title abstract	Conference presentation	E. Gemma; M. A. Gloria; R. Guillamat; M. Maria; A. M. Fargas	2013	Use of long acting antipsychotic injections in the maintenance treatment of chronic schizophrenia	European Archives of Psychiatry and Clinical Neuroscience	1)			S69	https://ovidsp.ovid.com/ovidweb.cgi?T=JS&CSC=Y&NEWS=N&PAGE=fulltext&D=emed14&AN=71243519_x000D_ http://widgets.ebscohost.com/prod/customerspecific/s9815128/redirect.php?sid=OVID:embase&id=pmid:&id=doi:10.1007%2Fs00406-013-0433-0&issn=0940-1334&isbn=&volume=263&issue=1+SUPPL.+1&spage=S69&pages=S69&date=2013&title=European+Archives+of+Psychiatry+and+Clinical+Neuroscience&atitle=Use+of+long+acting+a…
First search	Exclude	Title abstract	Conference presentation	T. Gerhard; D. P. Devanand; C. Huang; S. Crystal; M. Olfson	2014	Lithium treatment and risk for dementia among patients with bipolar disorder	Pharmacoepidemiology and Drug Safety	1)			341-342	https://ovidsp.ovid.com/ovidweb.cgi?T=JS&CSC=Y&NEWS=N&PAGE=fulltext&D=emed15&AN=71636332_x000D_ http://widgets.ebscohost.com/prod/customerspecific/s9815128/redirect.php?sid=OVID:embase&id=pmid:&id=doi:10.1002%2Fpds.3701&issn=1053-8569&isbn=&volume=23&issue=SUPPL.+1&spage=341&pages=341-342&date=2014&title=Pharmacoepidemiology+and+Drug+Safety&atitle=Lithium+treatment+and+risk+for+dementia+among+pat…
First search	Exclude	Title abstract	Conference presentation	R. Germino; M. Rametta; R. Antoine; K. McLeod; V. Nguyen; A. Quillen	2017		Journal of Managed Care and Specialty Pharmacy	23(10-A SUPPL.)			S53	https://ovidsp.ovid.com/ovidweb.cgi?T=JS&CSC=Y&NEWS=N&PAGE=fulltext&D=emed18&AN=625101372_x000D_ http://widgets.ebscohost.com/prod/customerspecific/s9815128/redirect.php?sid=OVID:embase&id=pmid:&id=doi:&issn=2376-1032&isbn=&volume=23&issue=10-A+SUPPL.&spage=S53&pages=S53&date=2017&title=Journal+of+Managed+Care+and+Specialty+Pharmacy&atitle=Patient+versus+device-reported+missed+injections+with+bet…
First search	Exclude	Title abstract	Conference presentation	A. Gerth; M. Nabauer; P. Kirchhof; G. Steinbeck; G. Breithardt	2019	Prescription of oral anticoagulation (OAC) and reasons reported for non-use of OAC in patients with atrial fibrillation: Data from the german atrial fibrillation network (AFNET) 2 registry	Journal of Interventional Cardiac Electrophysiology	55(Supplement 1)			S32-S33	https://ovidsp.ovid.com/ovidweb.cgi?T=JS&CSC=Y&NEWS=N&PAGE=fulltext&D=emed20&AN=628594988_x000D_ http://widgets.ebscohost.com/prod/customerspecific/s9815128/redirect.php?sid=OVID:embase&id=pmid:&id=doi:10.1007%2Fs10840-019-00559-2&issn=1572-8595&isbn=&volume=55&issue=Supplement+1&spage=S32&pages=S32-S33&date=2019&title=Journal+of+Interventional+Cardiac+Electrophysiology&atitle=Prescription+of+ora…
First search	Exclude	Title abstract	Conference presentation	G. Ghosh; F. Schnoll-Sussman; P. Katz	2019	Patient and Physician Perspectives and Practice Patterns Based Upon Reported Adverse Events Related to Proton Pump Inhibitors: Results of a Prospective Survey	Gastroenterology	156(6 Supplement 1)			S-301-S-302	https://ovidsp.ovid.com/ovidweb.cgi?T=JS&CSC=Y&NEWS=N&PAGE=fulltext&D=emed20&AN=2001917774_x000D_ http://widgets.ebscohost.com/prod/customerspecific/s9815128/redirect.php?sid=OVID:embase&id=pmid:&id=doi:10.1016%2FS0016-5085%252819%252937575-4&issn=0016-5085&isbn=&volume=156&issue=6+Supplement+1&spage=S&pages=S-301-S-302&date=2019&title=Gastroenterology&atitle=PATIENT+AND+PHYSICIAN+PERSPECTIVES+AN…
First search	Exclude	Title abstract	Conference presentation	L. M. Giangregorio; A. M. Cheung; A. Heinonen; S. McGill; J. Laprade; M. C. Ashe; K. Shipp; J. D. Wark; N. J. Macintyre; H. Keller; R. Jain; A. Papaioannou	2014	Too fit to fracture: International consensus to establish recommendations on exercise and safe movement for individuals with osteoporosis and spine fractures	Osteoporosis International	2)			S132	https://ovidsp.ovid.com/ovidweb.cgi?T=JS&CSC=Y&NEWS=N&PAGE=fulltext&D=emed15&AN=71441243_x000D_ http://widgets.ebscohost.com/prod/customerspecific/s9815128/redirect.php?sid=OVID:embase&id=pmid:&id=doi:10.1007%2Fs00198-014-2640-6&issn=0937-941X&isbn=&volume=25&issue=SUPPL.+2&spage=S132&pages=S132&date=2014&title=Osteoporosis+International&atitle=Too+fit+to+fracture%3A+International+consensus+to+es…
First search	Exclude	Title abstract	Conference presentation	V. Gibaja; D. Seyer; H. Lambert; J. Kahn	2011	Prescription and misuse of fentanyl: Results from a survey from the Medical Department of North East Social Security (France), over years 2007-2009	Fundamental and Clinical Pharmacology	1)			75	https://ovidsp.ovid.com/ovidweb.cgi?T=JS&CSC=Y&NEWS=N&PAGE=fulltext&D=emed12&AN=70653054_x000D_ http://widgets.ebscohost.com/prod/customerspecific/s9815128/redirect.php?sid=OVID:embase&id=pmid:&id=doi:10.1111%2Fj.1472-8206.2011.00930.x&issn=0767-3981&isbn=&volume=25&issue=SUPPL.+1&spage=75&pages=75&date=2011&title=Fundamental+and+Clinical+Pharmacology&atitle=Prescription+and+misuse+of+fentanyl%3A…
First search	Exclude	Title abstract	Conference presentation	J. Gibbins; K. Scott; M. Thomas; A. Carey; S. Ridley; R. Newman; E. Thomas; A. Hart; C. Campbell; M. Huddart; D. Stevens; J. Smith	2017	Consistent Countywide Guidance around Anticipatory Medications Used during the Dying Phase	BMJ Supportive and Palliative Care	7(Supplement 2)			A53	https://ovidsp.ovid.com/ovidweb.cgi?T=JS&CSC=Y&NEWS=N&PAGE=fulltext&D=emexb&AN=638962360_x000D_ http://widgets.ebscohost.com/prod/customerspecific/s9815128/redirect.php?sid=OVID:embase&id=pmid:&id=doi:10.1136%2Fbmjspcare-2017-hospice.147&issn=2045-4368&isbn=&volume=7&issue=Supplement+2&spage=A53&pages=A53&date=2017&title=BMJ+Supportive+and+Palliative+Care&atitle=CONSISTENT+COUNTYWIDE+GUIDANCE+ARO…
First search	Exclude	Title abstract	Conference presentation	J. Gierlich; T. Sheikh; E. Hirsch; R. Krishna	2017	Efficacy, adherence, and the barriers to care: A survey of our patients' experience with the New York state medical marijuana program	Postgraduate Medicine	129(SUPPL 1)			24-25	https://ovidsp.ovid.com/ovidweb.cgi?T=JS&CSC=Y&NEWS=N&PAGE=fulltext&D=emed18&AN=633761077_x000D_ http://widgets.ebscohost.com/prod/customerspecific/s9815128/redirect.php?sid=OVID:embase&id=pmid:&id=doi:10.1080%2F00325481.2017.1367065&issn=1941-9260&isbn=&volume=129&issue=SUPPL+1&spage=24&pages=24-25&date=2017&title=Postgraduate+Medicine&atitle=Efficacy%2C+adherence%2C+and+the+barriers+to+care%3A+…
First search	Exclude	Title abstract	Conference presentation	M. A. Gignac; E. M. Badley; L. Moore; J. Bowring; X. Cao	2013	The employment experience of people with arthritis: Findings from an on-line survey	Arthritis and Rheumatism	10)			S1221	https://ovidsp.ovid.com/ovidweb.cgi?T=JS&CSC=Y&NEWS=N&PAGE=fulltext&D=emed14&AN=71320302_x000D_ http://widgets.ebscohost.com/prod/customerspecific/s9815128/redirect.php?sid=OVID:embase&id=pmid:&id=doi:10.1002%2Fart.38216&issn=0004-3591&isbn=&volume=65&issue=SUPPL.+10&spage=S1221&pages=S1221&date=2013&title=Arthritis+and+Rheumatism&atitle=The+employment+experience+of+people+with+arthritis%3A+Findi…
First search	Exclude	Title abstract	Conference presentation	S. Gil; N. Quilis; P. Vela	2015	Assessment of the appropriateness of lumbar spine magnetic resonance imaging in a rheumatology unit	Annals of the Rheumatic Diseases	2)			629	https://ovidsp.ovid.com/ovidweb.cgi?T=JS&CSC=Y&NEWS=N&PAGE=fulltext&D=emed16&AN=72152728_x000D_ http://widgets.ebscohost.com/prod/customerspecific/s9815128/redirect.php?sid=OVID:embase&id=pmid:&id=doi:10.1136%2Fannrheumdis-2015-eular.6274&issn=0003-4967&isbn=&volume=74&issue=SUPPL.+2&spage=629&pages=629&date=2015&title=Annals+of+the+Rheumatic+Diseases&atitle=Assessment+of+the+appropriateness+of+l…
First search	Exclude	Title abstract	Conference presentation	A. Gilchrist; M. Davies; D. Layton; S. Shakir	2011	Drug utilisation data for seroquel XL: Results of a first interim modified PEM study report	Drug Safety	34(10)			940-941	https://ovidsp.ovid.com/ovidweb.cgi?T=JS&CSC=Y&NEWS=N&PAGE=fulltext&D=emed12&AN=71702440_x000D_ http://widgets.ebscohost.com/prod/customerspecific/s9815128/redirect.php?sid=OVID:embase&id=pmid:&id=doi:&issn=0114-5916&isbn=&volume=34&issue=10&spage=940&pages=940-941&date=2011&title=Drug+Safety&atitle=Drug+utilisation+data+for+seroquel+XL%3A+Results+of+a+first+interim+modified+PEM+study+report&aula…
First search	Exclude	Title abstract	Conference presentation	B. Giles; L. Gamorak; A. Adanza; J. Gicale; F. McCarthy	2019	Effect of regular multidisciplinary psychotropic review meetings on anti-psychotic prescribing practices in a community nursing unit	Age and Ageing. Conference: 67th Annual and Scientific Meeting of the Irish Gerontological Society, Innovation, Advances and Excellence in Ageing. Cork Ireland	48		Supplement 3		https://ovidsp.ovid.com/ovidweb.cgi?T=JS&CSC=Y&NEWS=N&PAGE=fulltext&D=emed20&AN=629610502_x000D_ http://widgets.ebscohost.com/prod/customerspecific/s9815128/redirect.php?sid=OVID:embase&id=pmid:&id=doi:10.1093%2Fageing%2Fafz103.208&issn=1468-2834&isbn=&volume=48&issue=Supplement+3&spage=iii17&pages=&date=2019&title=Age+and+Ageing&atitle=Effect+of+regular+multidisciplinary+psychotropic+review+meet…
First search	Exclude	Title abstract	Conference presentation	N. Gillman; A. Dempsey	2018	Generic versus neuromuscular strengthening: Symptomatic relief and improved physical function and muscle strength for individuals with medial knee osteoarthritis	Journal of Science and Medicine in Sport	21(Supplement 1)			S55	https://ovidsp.ovid.com/ovidweb.cgi?T=JS&CSC=Y&NEWS=N&PAGE=fulltext&D=emed19&AN=2001104954_x000D_ http://widgets.ebscohost.com/prod/customerspecific/s9815128/redirect.php?sid=OVID:embase&id=pmid:&id=doi:10.1016%2Fj.jsams.2018.09.125&issn=1440-2440&isbn=&volume=21&issue=Supplement+1&spage=S55&pages=S55&date=2018&title=Journal+of+Science+and+Medicine+in+Sport&atitle=Generic+versus+neuromuscular+str…
First search	Exclude	Title abstract	Conference presentation	N. Gillman; A. Dempsey; M. Hecimovich	2018	Current practice of exercise prescription for knee joint osteoarthritis	Journal of Science and Medicine in Sport	21(Supplement 1)			S89	https://ovidsp.ovid.com/ovidweb.cgi?T=JS&CSC=Y&NEWS=N&PAGE=fulltext&D=emed19&AN=2001103582_x000D_ http://widgets.ebscohost.com/prod/customerspecific/s9815128/redirect.php?sid=OVID:embase&id=pmid:&id=doi:10.1016%2Fj.jsams.2018.09.204&issn=1440-2440&isbn=&volume=21&issue=Supplement+1&spage=S89&pages=S89&date=2018&title=Journal+of+Science+and+Medicine+in+Sport&atitle=Current+practice+of+exercise+pre…
First search	Exclude	Title abstract	Conference presentation	J. Goetz; E. Kaisermayer; H. Riebe; H. Hasse; M. Junger	2018	Caring comfort of a Ccl1 A-D compared to the Ccl2 A-D compression stocking in people of higher age - Influence of foot deformities, rheuma and arthrosis	JDDG - Journal of the German Society of Dermatology	16(Supplement 1)			27	https://ovidsp.ovid.com/ovidweb.cgi?T=JS&CSC=Y&NEWS=N&PAGE=fulltext&D=emed19&AN=621417662_x000D_ http://widgets.ebscohost.com/prod/customerspecific/s9815128/redirect.php?sid=OVID:embase&id=pmid:&id=doi:10.1111%2Fddg.13443&issn=1610-0387&isbn=&volume=16&issue=Supplement+1&spage=27&pages=27&date=2018&title=JDDG+-+Journal+of+the+German+Society+of+Dermatology&atitle=Caring+comfort+of+a+Ccl1+A-D+compa…
First search	Exclude	Title abstract	Conference presentation	S. Gohil; N. Deyhim; O. Mgbere; E. J. Essien	2022	HSD103 Prescribing Patterns and Predictors of Opioid Prescription Among Outpatients with Osteoarthritis in the United States	Value in Health	25(7 Supplement)			S497-S498	https://ovidsp.ovid.com/ovidweb.cgi?T=JS&CSC=Y&NEWS=N&PAGE=fulltext&D=emexa&AN=2018954234_x000D_ http://widgets.ebscohost.com/prod/customerspecific/s9815128/redirect.php?sid=OVID:embase&id=pmid:&id=doi:10.1016%2Fj.jval.2022.04.1103&issn=1098-3015&isbn=&volume=25&issue=7+Supplement&spage=S497&pages=S497-S498&date=2022&title=Value+in+Health&atitle=HSD103+Prescribing+Patterns+and+Predictors+of+Opioi…
First search	Exclude	Title abstract	Conference presentation	M. Golsharifi	2020	Use of antipsychotic drugs for patients with dementia in general practice (GP) in UK	European Geriatric Medicine	11(SUPPL 1)			S161-S162	https://ovidsp.ovid.com/ovidweb.cgi?T=JS&CSC=Y&NEWS=N&PAGE=fulltext&D=emed21&AN=634448596_x000D_ http://widgets.ebscohost.com/prod/customerspecific/s9815128/redirect.php?sid=OVID:embase&id=pmid:&id=doi:10.1007%2Fs41999-020-00428-6&issn=1878-7657&isbn=&volume=11&issue=SUPPL+1&spage=S161&pages=S161-S162&date=2020&title=European+Geriatric+Medicine&atitle=Use+of+antipsychotic+drugs+for+patients+with+…
First search	Exclude	Title abstract	Conference presentation	P. Gomutbutra	2018	The prevalence and characteristics of probable REM behavior disorder in thai parkinson patients	Neurology. Conference: 70th Annual Meeting of the American Academy of Neurology, AAN	90		15 Supplement 1		https://ovidsp.ovid.com/ovidweb.cgi?T=JS&CSC=Y&NEWS=N&PAGE=fulltext&D=emed19&AN=622308072_x000D_ http://widgets.ebscohost.com/prod/customerspecific/s9815128/redirect.php?sid=OVID:embase&id=pmid:&id=doi:&issn=1526-632X&isbn=&volume=90&issue=15+Supplement+1&spage=&pages=&date=2018&title=Neurology&atitle=The+prevalence+and+characteristics+of+probable+REM+behavior+disorder+in+thai+parkinson+patients&…
First search	Exclude	Title abstract	Conference presentation	J. Gotoh; Y. Osawa; Y. Nagashima; Y. Kasai; N. Ogura; A. Maruyama; K. Muramatsu; M. Maruyama	2014	Clinical significance of delirium with or without preexisting dementia	Clinical Neurology	54(Supplement 1)			S222	https://ovidsp.ovid.com/ovidweb.cgi?T=JS&CSC=Y&NEWS=N&PAGE=fulltext&D=emed15&AN=618083553_x000D_ http://widgets.ebscohost.com/prod/customerspecific/s9815128/redirect.php?sid=OVID:embase&id=pmid:&id=doi:&issn=0009-918X&isbn=&volume=54&issue=Supplement+1&spage=S222&pages=S222&date=2014&title=Clinical+Neurology&atitle=Clinical+significance+of+delirium+with+or+without+preexisting+dementia&aulast=Goto…
First search	Exclude	Title abstract	Conference presentation	F. Gottschalk; E. Muros-Le Rouzic; V. Vaskantiras; J. Van Beek; L. Craveiro; U. Maywald; T. Wilke	2019	Upper limb function impairment in primary progressive multiple sclerosis	Multiple Sclerosis Journal	25(Supplement 2)			199-200	https://ovidsp.ovid.com/ovidweb.cgi?T=JS&CSC=Y&NEWS=N&PAGE=fulltext&D=emed20&AN=631449388_x000D_ http://widgets.ebscohost.com/prod/customerspecific/s9815128/redirect.php?sid=OVID:embase&id=pmid:&id=doi:10.1177%2F1352458519868078&issn=1352-4585&isbn=&volume=25&issue=Supplement+2&spage=199&pages=199-200&date=2019&title=Multiple+Sclerosis+Journal&atitle=Upper+limb+function+impairment+in+primary+prog…
First search	Exclude	Title abstract	Conference presentation	T. Grabowsky; O. Shukla; M. Kasoji; C. Merrill; W. Agnese; N. Atassi	2017	Big data analytics for early diagnosis of amyotrophic lateral sclerosis	Journal of Managed Care and Specialty Pharmacy	23(3-A SUPPL.)			S58	https://ovidsp.ovid.com/ovidweb.cgi?T=JS&CSC=Y&NEWS=N&PAGE=fulltext&D=emed18&AN=624716766_x000D_ http://widgets.ebscohost.com/prod/customerspecific/s9815128/redirect.php?sid=OVID:embase&id=pmid:&id=doi:&issn=2376-1032&isbn=&volume=23&issue=3-A+SUPPL.&spage=S58&pages=S58&date=2017&title=Journal+of+Managed+Care+and+Specialty+Pharmacy&atitle=Big+data+analytics+for+early+diagnosis+of+amyotrophic+late…
First search	Exclude	Title abstract	Conference presentation	F. Granella; E. Tsantes; E. Siena; E. Curti	2017	Breakthrough disease under high-dose biotin treatment in progressive multiple sclerosis	Multiple Sclerosis Journal	23(3 Supplement 1)			376	https://ovidsp.ovid.com/ovidweb.cgi?T=JS&CSC=Y&NEWS=N&PAGE=fulltext&D=emed18&AN=619358840_x000D_ http://widgets.ebscohost.com/prod/customerspecific/s9815128/redirect.php?sid=OVID:embase&id=pmid:&id=doi:10.1177%2F1352458517731404&issn=1477-0970&isbn=&volume=23&issue=3+Supplement+1&spage=376&pages=376&date=2017&title=Multiple+Sclerosis+Journal&atitle=Breakthrough+disease+under+high-dose+biotin+trea…
First search	Exclude	Title abstract	Conference presentation	L. Grange; F. Rannou; P. Bertin; C. Taieb	2012	Osteoarthritis in France the cost of ambulatory care in 2010	Osteoarthritis and Cartilage	1)			S163	https://ovidsp.ovid.com/ovidweb.cgi?T=JS&CSC=Y&NEWS=N&PAGE=fulltext&D=emed13&AN=70755521_x000D_ http://widgets.ebscohost.com/prod/customerspecific/s9815128/redirect.php?sid=OVID:embase&id=pmid:&id=doi:10.1016%2Fj.joca.2012.02.243&issn=1063-4584&isbn=&volume=20&issue=SUPPL.+1&spage=S163&pages=S163&date=2012&title=Osteoarthritis+and+Cartilage&atitle=Osteoarthritis+in+France+the+cost+of+ambulatory+c…
First search	Exclude	Title abstract	Conference presentation	A. Grant; S. Kumar; J. Stock; M. Lalehzari; T. Bystrak; C. Falker; V. Vu; C. D. Johnson; S. E. McKay; R. Laff; F. Harrington; Y. Lee; D. Wojtaszek; R. Brienza	2018	Promoting appropriate proton pump inhibitor use in the veteran outpatient population	Journal of General Internal Medicine	33(2 Supplement 1)			314	https://ovidsp.ovid.com/ovidweb.cgi?T=JS&CSC=Y&NEWS=N&PAGE=fulltext&D=emed19&AN=622329310_x000D_ http://widgets.ebscohost.com/prod/customerspecific/s9815128/redirect.php?sid=OVID:embase&id=pmid:&id=doi:&issn=1525-1497&isbn=&volume=33&issue=2+Supplement+1&spage=314&pages=314&date=2018&title=Journal+of+General+Internal+Medicine&atitle=Promoting+appropriate+proton+pump+inhibitor+use+in+the+veteran+o…
First search	Exclude	Title abstract	Conference presentation	M. A. Grasso; Y. Yesha; N. Rishe; V. B. Kraus; A. Niskar	2016	A big data approach for selection of a large osteoarthritis cohort	Osteoarthritis and Cartilage	1)			S208-S209	https://ovidsp.ovid.com/ovidweb.cgi?T=JS&CSC=Y&NEWS=N&PAGE=fulltext&D=emed17&AN=72246341_x000D_ http://widgets.ebscohost.com/prod/customerspecific/s9815128/redirect.php?sid=OVID:embase&id=pmid:&id=doi:&issn=1063-4584&isbn=&volume=24&issue=SUPPL.+1&spage=S208&pages=S208-S209&date=2016&title=Osteoarthritis+and+Cartilage&atitle=A+big+data+approach+for+selection+of+a+large+osteoarthritis+cohort&aulas…
First search	Exclude	Title abstract	Conference presentation	T. Grawbowsky; O. Shukla; M. Kasoji; C. Merrill; W. Agnese; N. Atassi	2017	Use of big data analytics for early diagnosis of amyotrophic lateral sclerosis (ALS)	Neurology. Conference: 69th American Academy of Neurology Annual Meeting, AAN	88		16 Supplement 1		https://ovidsp.ovid.com/ovidweb.cgi?T=JS&CSC=Y&NEWS=N&PAGE=fulltext&D=emed18&AN=616551643_x000D_ http://widgets.ebscohost.com/prod/customerspecific/s9815128/redirect.php?sid=OVID:embase&id=pmid:&id=doi:&issn=1526-632X&isbn=&volume=88&issue=16+Supplement+1&spage=&pages=&date=2017&title=Neurology&atitle=Use+of+big+data+analytics+for+early+diagnosis+of+amyotrophic+lateral+sclerosis+%28ALS%29&aulast=…
First search	Exclude	Title abstract	Conference presentation	A. Green; P. Lee; C. C. Grace Chen; E. Reeve; J. Wolff; C. Boyd	2018	Clinicians' Perspectives on Barriers and Enablers to Optimizing Prescribing in People with Dementia and Coexisting Conditions	Alzheimer's and Dementia	14(7 Supplement)			P1329-P1330	https://ovidsp.ovid.com/ovidweb.cgi?T=JS&CSC=Y&NEWS=N&PAGE=fulltext&D=emed19&AN=2001202979_x000D_ http://widgets.ebscohost.com/prod/customerspecific/s9815128/redirect.php?sid=OVID:embase&id=pmid:&id=doi:10.1016%2Fj.jalz.2018.06.1905&issn=1552-5260&isbn=&volume=14&issue=7+Supplement&spage=P1329&pages=P1329-P1330&date=2018&title=Alzheimer%27s+and+Dementia&atitle=CLINICIANS%27+PERSPECTIVES+ON+BARRIE…
First search	Exclude	Title abstract	Conference presentation	A. Greenstein; L. DeLisi; H. Solomon	2020		American Journal of Geriatric Psychiatry	28(4 Supplement)			S36-S37	https://ovidsp.ovid.com/ovidweb.cgi?T=JS&CSC=Y&NEWS=N&PAGE=fulltext&D=emed21&AN=2005202796_x000D_ http://widgets.ebscohost.com/prod/customerspecific/s9815128/redirect.php?sid=OVID:embase&id=pmid:&id=doi:10.1016%2Fj.jagp.2020.01.067&issn=1064-7481&isbn=&volume=28&issue=4+Supplement&spage=S36&pages=S36-S37&date=2020&title=American+Journal+of+Geriatric+Psychiatry&atitle=Session+322&aulast=Greenstein…
First search	Exclude	Title abstract	Conference presentation	K. Greenwell; R. Walker; A. Hand; S. Corbett; E. Hulland; A. Finlay- Son	2011	Developing Northumbria Parkinson's disease information service	Movement Disorders	2)			S49	https://ovidsp.ovid.com/ovidweb.cgi?T=JS&CSC=Y&NEWS=N&PAGE=fulltext&D=emed12&AN=70615488_x000D_ http://widgets.ebscohost.com/prod/customerspecific/s9815128/redirect.php?sid=OVID:embase&id=pmid:&id=doi:10.1002%2Fmds.23764&issn=0885-3185&isbn=&volume=26&issue=SUPPL.+2&spage=S49&pages=S49&date=2011&title=Movement+Disorders&atitle=Developing+Northumbria+Parkinson%27s+disease+information+service&aulas…
First search	Exclude	Title abstract	Conference presentation	D. Grigorie; A. Sucaliuc; H. Johansson; J. A. Kanis; E. V. McCloskey	2014	Ways to reduce osteoporosis treatment gap in Romania	Osteoporosis International	2)			S229-S230	https://ovidsp.ovid.com/ovidweb.cgi?T=JS&CSC=Y&NEWS=N&PAGE=fulltext&D=emed15&AN=71441446_x000D_ http://widgets.ebscohost.com/prod/customerspecific/s9815128/redirect.php?sid=OVID:embase&id=pmid:&id=doi:10.1007%2Fs00198-014-2642-4&issn=0937-941X&isbn=&volume=25&issue=SUPPL.+2&spage=S229&pages=S229-S230&date=2014&title=Osteoporosis+International&atitle=Ways+to+reduce+osteoporosis+treatment+gap+in+Ro…
First search	Exclude	Title abstract	Conference presentation	L. Grimaldi-Bensouda; M. Rossignol; D. Abed; E. Aubrun; L. Abenhaim	2011	Exposure to non-steroidal anti-inflammatory drugs (NSAiDS) and drugs used in musculoskeletal disorders (MSD): Agreement between physicians' Prescriptions and patients' Self-report in the PGRX database	Pharmacoepidemiology and Drug Safety	1)			S250-S251	https://ovidsp.ovid.com/ovidweb.cgi?T=JS&CSC=Y&NEWS=N&PAGE=fulltext&D=emed12&AN=70665420_x000D_ http://widgets.ebscohost.com/prod/customerspecific/s9815128/redirect.php?sid=OVID:embase&id=pmid:&id=doi:10.1002%2Fpds.2206&issn=1053-8569&isbn=&volume=20&issue=SUPPL.+1&spage=S250&pages=S250-S251&date=2011&title=Pharmacoepidemiology+and+Drug+Safety&atitle=Exposure+to+non-steroidal+anti-inflammatory+dr…
First search	Exclude	Title abstract	Conference presentation	L. Grimaldi-Bensouda; M. Rossignol; E. Aubrun; J. Benichou; L. Abenhaim	2011		Value in Health	14(7)			A427	https://ovidsp.ovid.com/ovidweb.cgi?T=JS&CSC=Y&NEWS=N&PAGE=fulltext&D=emed12&AN=70575277_x000D_ http://widgets.ebscohost.com/prod/customerspecific/s9815128/redirect.php?sid=OVID:embase&id=pmid:&id=doi:10.1016%2Fj.jval.2011.08.1066&issn=1098-3015&isbn=&volume=14&issue=7&spage=A427&pages=A427&date=2011&title=Value+in+Health&atitle=Agreement+between+patients%27+self-report+and+physicians%27+prescrip…
First search	Exclude	Title abstract	Conference presentation	L. Grimaldi-Bensouda; M. Rossignol; E. Aubrun; J. Benichou; L. Abenhaim	2014	Conditions of validity of medical records for drug exposure assessment in pharmacoepidemio logical research	Value in Health	17(3)			A5	https://ovidsp.ovid.com/ovidweb.cgi?T=JS&CSC=Y&NEWS=N&PAGE=fulltext&D=emed15&AN=71487534_x000D_ http://widgets.ebscohost.com/prod/customerspecific/s9815128/redirect.php?sid=OVID:embase&id=pmid:&id=doi:10.1016%2Fj.jval.2014.03.036&issn=1098-3015&isbn=&volume=17&issue=3&spage=A5&pages=A5&date=2014&title=Value+in+Health&atitle=Conditions+of+validity+of+medical+records+for+drug+exposure+assessment+in…
First search	Exclude	Title abstract	Conference presentation	K. R. Gromek; C. T. Thorpe; S. Aspinall; L. Hanson; J. D. Niznik	2021	Co-prescribing of anticholinergics and cholinesterase inhibitors: A potential deprescribing cascade	Journal of the American Geriatrics Society	69(SUPPL 1)			S261	https://ovidsp.ovid.com/ovidweb.cgi?T=JS&CSC=Y&NEWS=N&PAGE=fulltext&D=emed22&AN=634827087_x000D_ http://widgets.ebscohost.com/prod/customerspecific/s9815128/redirect.php?sid=OVID:embase&id=pmid:&id=doi:10.1111%2Fjgs.17115&issn=1532-5415&isbn=&volume=69&issue=SUPPL+1&spage=S261&pages=S261&date=2021&title=Journal+of+the+American+Geriatrics+Society&atitle=Co-prescribing+of+anticholinergics+and+choli…
First search	Exclude	Title abstract	Conference presentation	E. Grubb; J. Castelli-Haley; M. Treglia; M. J. Lage	2012	Predictors of treatment class choice in Parkinson's disease	Value in Health	15(7)			A558-A559	https://ovidsp.ovid.com/ovidweb.cgi?T=JS&CSC=Y&NEWS=N&PAGE=fulltext&D=emed13&AN=70917467_x000D_ http://widgets.ebscohost.com/prod/customerspecific/s9815128/redirect.php?sid=OVID:embase&id=pmid:&id=doi:10.1016%2Fj.jval.2012.08.1995&issn=1098-3015&isbn=&volume=15&issue=7&spage=A558&pages=A558-A559&date=2012&title=Value+in+Health&atitle=Predictors+of+treatment+class+choice+in+Parkinson%27s+disease&a…
First search	Exclude	Title abstract	Conference presentation	E. Grubb; J. Castelli-Haley; M. Treglia; M. J. Lage	2012	Patient characteristics and treatment status in Parkinson's disease (PD)	Value in Health	15(7)			A558	https://ovidsp.ovid.com/ovidweb.cgi?T=JS&CSC=Y&NEWS=N&PAGE=fulltext&D=emed13&AN=70917466_x000D_ http://widgets.ebscohost.com/prod/customerspecific/s9815128/redirect.php?sid=OVID:embase&id=pmid:&id=doi:10.1016%2Fj.jval.2012.08.1994&issn=1098-3015&isbn=&volume=15&issue=7&spage=A558&pages=A558&date=2012&title=Value+in+Health&atitle=Patient+characteristics+and+treatment+status+in+Parkinson%27s+diseas…
First search	Exclude	Title abstract	Conference presentation	F. Guelfucci; M. Neine; S. Bineau; D. Milea; S. Aballea	2013	Description of treatment pathways in chronic diseases using large general practitioner longitudinal data: The example of pharmaco-therapy in parkinson's disease in the United Kingdom	Value in Health	16(7)			A583	https://ovidsp.ovid.com/ovidweb.cgi?T=JS&CSC=Y&NEWS=N&PAGE=fulltext&D=emed14&AN=71233667_x000D_ http://widgets.ebscohost.com/prod/customerspecific/s9815128/redirect.php?sid=OVID:embase&id=pmid:&id=doi:10.1016%2Fj.jval.2013.08.1600&issn=1098-3015&isbn=&volume=16&issue=7&spage=A583&pages=A583&date=2013&title=Value+in+Health&atitle=Description+of+treatment+pathways+in+chronic+diseases+using+large+ge…
First search	Exclude	Title abstract	Conference presentation	L. Guenette; R. Assam; R. Rouleau; P. H. Carmichael; K. Edeltraut	2019	Drug utilization among frail elderly residing in long-term care homes in Quebec: Can pharmacists reduce polypharmacy?	Canadian Pharmacists Journal	152(5)			S17	https://ovidsp.ovid.com/ovidweb.cgi?T=JS&CSC=Y&NEWS=N&PAGE=fulltext&D=emed20&AN=633682806_x000D_ http://widgets.ebscohost.com/prod/customerspecific/s9815128/redirect.php?sid=OVID:embase&id=pmid:&id=doi:10.1177%2F1715163519874072&issn=1913-701X&isbn=&volume=152&issue=5&spage=S17&pages=S17&date=2019&title=Canadian+Pharmacists+Journal&atitle=Drug+utilization+among+frail+elderly+residing+in+long-term…
First search	Exclude	Title abstract	Conference presentation	N. Guerin; A. A. Jennings; T. Foley	2018	Antipsychotics in dementia care: The development OFA repeat prescribing tool using a Delphi consensus method	Age and Ageing. Conference: 66th Annual and Scientific Meeting of the Irish Gerontological Society: Transforming Ageing Across Borders. Cavan Ireland	47		Supplement 5		https://ovidsp.ovid.com/ovidweb.cgi?T=JS&CSC=Y&NEWS=N&PAGE=fulltext&D=emed19&AN=627247762_x000D_ http://widgets.ebscohost.com/prod/customerspecific/s9815128/redirect.php?sid=OVID:embase&id=pmid:&id=doi:10.1093%2Fageing%2Fafy140.59&issn=1468-2834&isbn=&volume=47&issue=Supplement+5&spage=v13&pages=&date=2018&title=Age+and+Ageing&atitle=Antipsychotics+in+dementia+care%3A+The+development+OFA+repeat+p…
First search	Exclude	Title abstract	Conference presentation	C. A. Guillen-Astete; C. Fernandez-Perez; A. Boteanu; M. Luque-Alarcon; C. Carballo-Cardona; F. Roldan-Moll	2016		Osteoporosis International	1)			S171-S172	https://ovidsp.ovid.com/ovidweb.cgi?T=JS&CSC=Y&NEWS=N&PAGE=fulltext&D=emed17&AN=72300761_x000D_ http://widgets.ebscohost.com/prod/customerspecific/s9815128/redirect.php?sid=OVID:embase&id=pmid:&id=doi:10.1007%2Fs00198-016-3530-x&issn=1433-2965&isbn=&volume=27&issue=1+SUPPL.+1&spage=S171&pages=S171-S172&date=2016&title=Osteoporosis+International&atitle=Effectiveness+of+the+use+of+transdermal+bupre…
First search	Exclude	Title abstract	Conference presentation	A. Guilleux; J. Roux; E. Leray	2017	Mood disorders and multiple sclerosis: A study based upon the French national health insurance databases	Multiple Sclerosis Journal	23(3 Supplement 1)			755	https://ovidsp.ovid.com/ovidweb.cgi?T=JS&CSC=Y&NEWS=N&PAGE=fulltext&D=emed18&AN=619357813_x000D_ http://widgets.ebscohost.com/prod/customerspecific/s9815128/redirect.php?sid=OVID:embase&id=pmid:&id=doi:10.1177%2F1352458517731285&issn=1477-0970&isbn=&volume=23&issue=3+Supplement+1&spage=755&pages=755&date=2017&title=Multiple+Sclerosis+Journal&atitle=Mood+disorders+and+multiple+sclerosis%3A+A+study…
First search	Exclude	Title abstract	Conference presentation	N. Gupta; M. M. Safhi; J. M. Yehia Sumaily; M. Agarwal; A. Tarique; G. Khan	2013	Prescribing pattern of drugs in the hospitalized geriatric patients in Jazan province, KSA	European Geriatric Medicine	1)			S186-S187	https://ovidsp.ovid.com/ovidweb.cgi?T=JS&CSC=Y&NEWS=N&PAGE=fulltext&D=emed14&AN=71182491_x000D_ http://widgets.ebscohost.com/prod/customerspecific/s9815128/redirect.php?sid=OVID:embase&id=pmid:&id=doi:10.1016%2Fj.eurger.2013.07.623&issn=1878-7649&isbn=&volume=4&issue=SUPPL.+1&spage=S186&pages=S186-S187&date=2013&title=European+Geriatric+Medicine&atitle=Prescribing+pattern+of+drugs+in+the+hospital…
First search	Exclude	Title abstract	Conference presentation	U. Guth	2015	The role of physicians in the area of assisted suicide. Legal and medical ethical standards in Switzerland	Oncology Research and Treatment	5)			94	https://ovidsp.ovid.com/ovidweb.cgi?T=JS&CSC=Y&NEWS=N&PAGE=fulltext&D=emed16&AN=72070985_x000D_ http://widgets.ebscohost.com/prod/customerspecific/s9815128/redirect.php?sid=OVID:embase&id=pmid:&id=doi:10.1159%2F000439070&issn=2296-5270&isbn=&volume=38&issue=SUPPL.+5&spage=94&pages=94&date=2015&title=Oncology+Research+and+Treatment&atitle=The+role+of+physicians+in+the+area+of+assisted+suicide.+Leg…
First search	Exclude	Title abstract	Conference presentation	I. Gutierrez-Ibarluzea; N. Ibargoyen-Roteta; M. Mateos-Del Pino; G. Benguria-Arrate; I. Regidor-Fuentes; C. Domingo-Rico; R. Gonzalez-Santisteban; D. Rada-Fdz De Jauregi	2013	Practice guidelines and professional mindlines. Qualitative research on sysadoas for osteoarthritis	BMJ Quality and Safety	1)			A63	https://ovidsp.ovid.com/ovidweb.cgi?T=JS&CSC=Y&NEWS=N&PAGE=fulltext&D=emed14&AN=71257004_x000D_ http://widgets.ebscohost.com/prod/customerspecific/s9815128/redirect.php?sid=OVID:embase&id=pmid:&id=doi:10%3A1136%2Fbmjqs-2013-002293.190&issn=2044-5415&isbn=&volume=22&issue=SUPPL.+1&spage=A63&pages=A63&date=2013&title=BMJ+Quality+and+Safety&atitle=Practice+guidelines+and+professional+mindlines.+Qual…
First search	Exclude	Title abstract	Conference presentation	S. Habib; J. Coebergh	2018	Inpatient Management of Parkinson's Disease Medications	BMJ Leader	2(Supplement 1)			A39	https://ovidsp.ovid.com/ovidweb.cgi?T=JS&CSC=Y&NEWS=N&PAGE=fulltext&D=emexb&AN=638558156_x000D_ http://widgets.ebscohost.com/prod/customerspecific/s9815128/redirect.php?sid=OVID:embase&id=pmid:&id=doi:10.1136%2Fleader-2018-FMLM.91&issn=2398-631X&isbn=&volume=2&issue=Supplement+1&spage=A39&pages=A39&date=2018&title=BMJ+Leader&atitle=INPATIENT+MANAGEMENT+OF+PARKINSON%27S+DISEASE+MEDICATIONS&aulast=…
First search	Exclude	Title abstract	Conference presentation	W. Hader	2012	The disability outcomes of disease-modifying drugs in multiple sclerosis	Neurology. Conference: 64th American Academy of Neurology Annual Meeting. New Orleans, LA United States. Conference Publication:	78		1 Meeting Abstract		https://ovidsp.ovid.com/ovidweb.cgi?T=JS&CSC=Y&NEWS=N&PAGE=fulltext&D=emed13&AN=70725999_x000D_ http://widgets.ebscohost.com/prod/customerspecific/s9815128/redirect.php?sid=OVID:embase&id=pmid:&id=doi:10.1212%2FWNL.78.1&issn=0028-3878&isbn=&volume=78&issue=1+Meeting+Abstract&spage=&pages=&date=2012&title=Neurology&atitle=The+disability+outcomes+of+disease-modifying+drugs+in+multiple+sclerosis&aul…
First search	Exclude	Title abstract	Conference presentation	M. Hagan; M. Ciepielewska; J. Mellor; G. Gibson; L. Earl; J. Wright	2021	Healthcare Insurance Coverage and Treatment Patterns among Patients with Amyotrophic Lateral Sclerosis in the United States	Journal of Managed Care and Specialty Pharmacy	27(10-B SUPPL)			S65-S66	https://ovidsp.ovid.com/ovidweb.cgi?T=JS&CSC=Y&NEWS=N&PAGE=fulltext&D=emexa&AN=638169881_x000D_ http://widgets.ebscohost.com/prod/customerspecific/s9815128/redirect.php?sid=OVID:embase&id=pmid:&id=doi:10.18553%2Fjmcp.2021.27.10-b.s1&issn=2376-1032&isbn=&volume=27&issue=10-B+SUPPL&spage=S65&pages=S65-S66&date=2021&title=Journal+of+Managed+Care+and+Specialty+Pharmacy&atitle=HEALTHCARE+INSURANCE+COV…
First search	Exclude	Title abstract	Conference presentation	M. Hagan; M. Ciepielewska; J. Zhang; Y. Liu	2022	Longer milestone free time in patients with amyotrophic lateral sclerosis treated with intravenous edaravone vs not treated with IV edaravone: Results from a US administrative claims analysis	Journal of Managed Care and Specialty Pharmacy	28(10 A-Supplement)			S69	https://ovidsp.ovid.com/ovidweb.cgi?T=JS&CSC=Y&NEWS=N&PAGE=fulltext&D=emexb&AN=639329780_x000D_ http://widgets.ebscohost.com/prod/customerspecific/s9815128/redirect.php?sid=OVID:embase&id=pmid:&id=doi:&issn=2376-1032&isbn=&volume=28&issue=10+A-Supplement&spage=S69&pages=S69&date=2022&title=Journal+of+Managed+Care+and+Specialty+Pharmacy&atitle=Longer+milestone+free+time+in+patients+with+amyotrophi…
First search	Exclude	Title abstract	Conference presentation	N. B. Hahn; C. G. Faustino; C. Szlejf; M. C. Passarelli	2010	Clinical predictors to the prescription of potentially inappropriate medications to community older patients	Journal of the American Geriatrics Society	1)			S48-S49	https://ovidsp.ovid.com/ovidweb.cgi?T=JS&CSC=Y&NEWS=N&PAGE=fulltext&D=emed11&AN=70990366_x000D_ http://widgets.ebscohost.com/prod/customerspecific/s9815128/redirect.php?sid=OVID:embase&id=pmid:&id=doi:10.1111%2Fj.1532-5415.2010.02850.x&issn=0002-8614&isbn=&volume=58&issue=SUPPL.+1&spage=S48&pages=S48-S49&date=2010&title=Journal+of+the+American+Geriatrics+Society&atitle=Clinical+predictors+to+the+…
First search	Exclude	Title abstract	Conference presentation	K. Hajji; M. Ilyes; F. Soumaya; Y. Samira; N. Mohamed	2016	Misuse of trihexyphenidyl: Factors associated to the prescription	European Psychiatry	33(SUPPL.)			S613	https://ovidsp.ovid.com/ovidweb.cgi?T=JS&CSC=Y&NEWS=N&PAGE=fulltext&D=emed17&AN=72292295_x000D_ http://widgets.ebscohost.com/prod/customerspecific/s9815128/redirect.php?sid=OVID:embase&id=pmid:&id=doi:10.1016%2Fj.eurpsy.2016.01.2294&issn=1778-3585&isbn=&volume=33&issue=SUPPL.&spage=S613&pages=S613&date=2016&title=European+Psychiatry&atitle=Misuse+of+trihexyphenidyl%3A+Factors+associated+to+the+pr…
First search	Exclude	Title abstract	Conference presentation	S. Hakansson; M. Karlander; D. Larsson; Z. Mahamud; S. Garcia-Ptacek; A. Zelezniak; J. Zelano	2021	Optimizing epilepsy treatment: Big data from population-wide registers suggest room for improvement in drug selection	Epilepsia	62(SUPPL 3)			168	https://ovidsp.ovid.com/ovidweb.cgi?T=JS&CSC=Y&NEWS=N&PAGE=fulltext&D=emed22&AN=636559076_x000D_ http://widgets.ebscohost.com/prod/customerspecific/s9815128/redirect.php?sid=OVID:embase&id=pmid:&id=doi:10.1111%2Fepi.17079&issn=0013-9580&isbn=&volume=62&issue=SUPPL+3&spage=168&pages=168&date=2021&title=Epilepsia&atitle=Optimizing+epilepsy+treatment%3A+Big+data+from+population-wide+registers+sugges…
First search	Exclude	Title abstract	Conference presentation	L. Hale	2016	Behavioural change interventions to increase physical activity	Multiple Sclerosis	22(Supplement 3)			29	https://ovidsp.ovid.com/ovidweb.cgi?T=JS&CSC=Y&NEWS=N&PAGE=fulltext&D=emed17&AN=612360635_x000D_ http://widgets.ebscohost.com/prod/customerspecific/s9815128/redirect.php?sid=OVID:embase&id=pmid:&id=doi:10.1177%2F1352458516663068&issn=1477-0970&isbn=&volume=22&issue=Supplement+3&spage=29&pages=29&date=2016&title=Multiple+Sclerosis&atitle=Behavioural+change+interventions+to+increase+physical+activi…
First search	Exclude	Title abstract	Conference presentation	L. Hale; H. Mulligan; C. Smith; G. Treharne	2011	Blue prescription: A novel intervention moving physiotherapy forwards to enable physical activity for people with multiple sclerosis	Physiotherapy (United Kingdom)	1)			eS446-eS447	https://ovidsp.ovid.com/ovidweb.cgi?T=JS&CSC=Y&NEWS=N&PAGE=fulltext&D=emed12&AN=71882783_x000D_ http://widgets.ebscohost.com/prod/customerspecific/s9815128/redirect.php?sid=OVID:embase&id=pmid:&id=doi:10.1016%2Fj.physio.2011.04.002&issn=0031-9406&isbn=&volume=97&issue=SUPPL.+1&spage=eS446&pages=eS446-eS447&date=2011&title=Physiotherapy+%28United+Kingdom%29&atitle=Blue+prescription%3A+A+novel+inte…
First search	Exclude	Title abstract	Conference presentation	L. Hale; C. Smith; H. Mulligan; G. Treharne	2011	Blue prescription: The development of an innovative physiotherapy intervention to enable physical activity for people with multiple sclerosis	Physiotherapy (United Kingdom)	1)			eS1503	https://ovidsp.ovid.com/ovidweb.cgi?T=JS&CSC=Y&NEWS=N&PAGE=fulltext&D=emed12&AN=71884177_x000D_ http://widgets.ebscohost.com/prod/customerspecific/s9815128/redirect.php?sid=OVID:embase&id=pmid:&id=doi:10.1016%2Fj.physio.2011.04.003&issn=0031-9406&isbn=&volume=97&issue=SUPPL.+1&spage=eS1503&pages=eS1503&date=2011&title=Physiotherapy+%28United+Kingdom%29&atitle=Blue+prescription%3A+The+development+…
First search	Exclude	Title abstract	Conference presentation	J. Hall; G. Bryson	2015	Reviewing the continued need for pharmacotherapy in the treatment of urinary incontinence	International Journal of Pharmacy Practice	2)			85-86	https://ovidsp.ovid.com/ovidweb.cgi?T=JS&CSC=Y&NEWS=N&PAGE=fulltext&D=emed16&AN=71997954_x000D_ http://widgets.ebscohost.com/prod/customerspecific/s9815128/redirect.php?sid=OVID:embase&id=pmid:&id=doi:10.1111%2Fijpp.12213&issn=0961-7671&isbn=&volume=23&issue=SUPPL.+2&spage=85&pages=85-86&date=2015&title=International+Journal+of+Pharmacy+Practice&atitle=Reviewing+the+continued+need+for+pharmacothe…
First search	Exclude	Title abstract	Conference presentation	S. Hallberg; O. Rolfson; J. Karppinen; B. Schiottz-Christensen; A. Stubhaug; E. Toresson Grip; A. Gustavsson; R. L. Robinson; C. Varenhorst; B. Emir; P. Schepman	2020		Value in Health	23(Supplement 2)			S597	https://ovidsp.ovid.com/ovidweb.cgi?T=JS&CSC=Y&NEWS=N&PAGE=fulltext&D=emed21&AN=2010300535_x000D_ http://widgets.ebscohost.com/prod/customerspecific/s9815128/redirect.php?sid=OVID:embase&id=pmid:&id=doi:10.1016%2Fj.jval.2020.08.1157&issn=1098-3015&isbn=&volume=23&issue=Supplement+2&spage=S597&pages=S597&date=2020&title=Value+in+Health&atitle=PMS26+BISCUITS+-+a+large+Nordic+cohort+study+assessing+…
First search	Exclude	Title abstract	Conference presentation	A. Halstead; G. Williams	2021	Improving patient safety by reducing the incidence of missed medications in elective surgical patients	Age and Ageing. Conference: British Geriatrics Society Spring Meeting	50		SUPPL 2		https://ovidsp.ovid.com/ovidweb.cgi?T=JS&CSC=Y&NEWS=N&PAGE=fulltext&D=emed22&AN=635622600_x000D_ http://widgets.ebscohost.com/prod/customerspecific/s9815128/redirect.php?sid=OVID:embase&id=pmid:&id=doi:10.1093%2Fageing%2Fafab116.12&issn=1468-2834&isbn=&volume=50&issue=SUPPL+2&spage=ii8&pages=&date=2021&title=Age+and+Ageing&atitle=Improving+patient+safety+by+reducing+the+incidence+of+missed+medica…
First search	Exclude	Title abstract	Conference presentation	D. F. Hamilton; C. Beadle; F. C. Loth; C. Howie; G. Nuki	2018	Worsening adherence to OARSI guidelines for the nonoperative management of hip and knee osteoarthritis	Osteoarthritis and Cartilage	26(Supplement 1)			S268	https://ovidsp.ovid.com/ovidweb.cgi?T=JS&CSC=Y&NEWS=N&PAGE=fulltext&D=emed19&AN=622574841_x000D_ http://widgets.ebscohost.com/prod/customerspecific/s9815128/redirect.php?sid=OVID:embase&id=pmid:&id=doi:&issn=1522-9653&isbn=&volume=26&issue=Supplement+1&spage=S268&pages=S268&date=2018&title=Osteoarthritis+and+Cartilage&atitle=Worsening+adherence+to+OARSI+guidelines+for+the+nonoperative+management+…
First search	Exclude	Title abstract	Conference presentation	Z. Hamroeva; S. Shukurova; G. Karimova	2016	Routine drugs prescription for patients with osteoarthritis in Tajikistan	International Journal of Rheumatic Diseases	19(Supplement 2)			78	https://ovidsp.ovid.com/ovidweb.cgi?T=JS&CSC=Y&NEWS=N&PAGE=fulltext&D=emed17&AN=612376642_x000D_ http://widgets.ebscohost.com/prod/customerspecific/s9815128/redirect.php?sid=OVID:embase&id=pmid:&id=doi:10.1111%2F1756-185X.12962&issn=1756-185X&isbn=&volume=19&issue=Supplement+2&spage=78&pages=78&date=2016&title=International+Journal+of+Rheumatic+Diseases&atitle=Routine+drugs+prescription+for+patie…
First search	Exclude	Title abstract	Conference presentation	S. Hanchanale; R. Sorley; A. Hurlow; S. Kite	2016	Use of metoclopramide in palliative care	Palliative Medicine	30(4)			S70	https://ovidsp.ovid.com/ovidweb.cgi?T=JS&CSC=Y&NEWS=N&PAGE=fulltext&D=emed17&AN=614717351_x000D_ http://widgets.ebscohost.com/prod/customerspecific/s9815128/redirect.php?sid=OVID:embase&id=pmid:&id=doi:10.1177%2F0269216316631462&issn=1477-030X&isbn=&volume=30&issue=4&spage=S70&pages=S70&date=2016&title=Palliative+Medicine&atitle=Use+of+metoclopramide+in+palliative+care&aulast=Hanchanale&pid=%3Cau…
First search	Exclude	Title abstract	Conference presentation	A. Hand; K. McEwan; A. Clarke; A. Bate; S. Dalkin; R. Bradford; C. Allen; K. McDonald; S. McCarthy; K. Brittain	2022	To Prescribe or Not to Prescribe: Assessing the impact of Parkinson's nurse prescribers	Movement Disorders	37(Supplement 2)			S449	https://ovidsp.ovid.com/ovidweb.cgi?T=JS&CSC=Y&NEWS=N&PAGE=fulltext&D=emexb&AN=639305203_x000D_ http://widgets.ebscohost.com/prod/customerspecific/s9815128/redirect.php?sid=OVID:embase&id=pmid:&id=doi:10.1002%2Fmds.29223&issn=1531-8257&isbn=&volume=37&issue=Supplement+2&spage=S449&pages=S449&date=2022&title=Movement+Disorders&atitle=To+Prescribe+or+Not+to+Prescribe%3A+Assessing+the+impact+of+Park…
First search	Exclude	Title abstract	Conference presentation	L. Handiwala; D. Whiteman	2019	Pnd88 Quantitative Research in Psychiatry: Clinical Utility of Extended- and Immediate-Release Formulations of Amantadine for Drug-Induced Extrapyramidal Reactions	Value in Health	22(Supplement 2)			S286-S287	https://ovidsp.ovid.com/ovidweb.cgi?T=JS&CSC=Y&NEWS=N&PAGE=fulltext&D=emed20&AN=2002154567_x000D_ http://widgets.ebscohost.com/prod/customerspecific/s9815128/redirect.php?sid=OVID:embase&id=pmid:&id=doi:10.1016%2Fj.jval.2019.04.1361&issn=1098-3015&isbn=&volume=22&issue=Supplement+2&spage=S286&pages=S286-S287&date=2019&title=Value+in+Health&atitle=PND88+QUANTITATIVE+RESEARCH+IN+PSYCHIATRY%3A+CLINI…
First search	Exclude	Title abstract	Conference presentation	R. Hansen; P. Schepman; S. Thakkar; R. Robinson; C. Beck; D. Malhotra; B. Emir	2020	Treatment patterns of patients with moderate-tosevere osteoarthritis in the United States	Postgraduate Medicine	132(SUPPL 1)			53-54	https://ovidsp.ovid.com/ovidweb.cgi?T=JS&CSC=Y&NEWS=N&PAGE=fulltext&D=emed21&AN=634270788_x000D_ http://widgets.ebscohost.com/prod/customerspecific/s9815128/redirect.php?sid=OVID:embase&id=pmid:&id=doi:10.1080%2F00325481.2020.1824967&issn=1941-9260&isbn=&volume=132&issue=SUPPL+1&spage=53&pages=53-54&date=2020&title=Postgraduate+Medicine&atitle=Treatment+patterns+of+patients+with+moderate-tosevere…
First search	Exclude	Title abstract	Conference presentation	L. R. Hanson; T. R. Barclay; A. M. Werner; L. O. Erickson; J. M. Crow; S. Borson; K. Lakshminarayan; M. H. Rosenbloom	2016	Outcomes from routine cognitive screening in a health care system	Alzheimer's and Dementia	12(7 Supplement)			P756	https://ovidsp.ovid.com/ovidweb.cgi?T=JS&CSC=Y&NEWS=N&PAGE=fulltext&D=emed17&AN=613185732_x000D_ http://widgets.ebscohost.com/prod/customerspecific/s9815128/redirect.php?sid=OVID:embase&id=pmid:&id=doi:&issn=1552-5260&isbn=&volume=12&issue=7+Supplement&spage=P756&pages=P756&date=2016&title=Alzheimer%27s+and+Dementia&atitle=Outcomes+from+routine+cognitive+screening+in+a+health+care+system&aulast=H…
First search	Exclude	Title abstract	Conference presentation	E. Harder; J. Michaels; O. Vardeny; M. Atwood	2021	Primary care pharmacist role in reduction of anticholinergic medications in patients with cognitive impairment	Journal of the American Geriatrics Society	69(SUPPL 1)			S254	https://ovidsp.ovid.com/ovidweb.cgi?T=JS&CSC=Y&NEWS=N&PAGE=fulltext&D=emed22&AN=634826691_x000D_ http://widgets.ebscohost.com/prod/customerspecific/s9815128/redirect.php?sid=OVID:embase&id=pmid:&id=doi:10.1111%2Fjgs.17115&issn=1532-5415&isbn=&volume=69&issue=SUPPL+1&spage=S254&pages=S254&date=2021&title=Journal+of+the+American+Geriatrics+Society&atitle=Primary+care+pharmacist+role+in+reduction+of…
First search	Exclude	Title abstract	Conference presentation	F. Hardtstock; E. Muros-Le Rouzic; V. Vaskantiras; J. van Beek; L. Craveiro; Z. Kocaata; T. Wilke	2019	Pnd122 Healthcare Resource Utilizations and Costs among Patients with Primary Progressive Multiple Sclerosis - a Comparison of Patients with and without Upper Limb Function Impairment	Value in Health	22(Supplement 3)			S760	https://ovidsp.ovid.com/ovidweb.cgi?T=JS&CSC=Y&NEWS=N&PAGE=fulltext&D=emed20&AN=2004265102_x000D_ http://widgets.ebscohost.com/prod/customerspecific/s9815128/redirect.php?sid=OVID:embase&id=pmid:&id=doi:10.1016%2Fj.jval.2019.09.1892&issn=1098-3015&isbn=&volume=22&issue=Supplement+3&spage=S760&pages=S760&date=2019&title=Value+in+Health&atitle=PND122+HEALTHCARE+RESOURCE+UTILIZATIONS+AND+COSTS+AMONG…
First search	Exclude	Title abstract	Conference presentation	D. Harford; C. Delaney; J. O'Callaghan; N. Hudson; S. Doyle; M. Cahill; M. Campbell	2021	Reticular pseudo-drusen in adult-onset leukoencephalopathy with axonal spheroids and pigmented glia (ALSP)	Ophthalmologica. Conference: European Society of Retina Specialists Congress, EURETINA	244		SUPPL 1		https://ovidsp.ovid.com/ovidweb.cgi?T=JS&CSC=Y&NEWS=N&PAGE=fulltext&D=emexa&AN=637275068_x000D_ http://widgets.ebscohost.com/prod/customerspecific/s9815128/redirect.php?sid=OVID:embase&id=pmid:&id=doi:&issn=1423-0267&isbn=&volume=244&issue=SUPPL+1&spage=&pages=&date=2021&title=Ophthalmologica&atitle=Reticular+pseudo-drusen+in+adult-onset+leukoencephalopathy+with+axonal+spheroids+and+pigmented+gli…
First search	Exclude	Title abstract	Conference presentation	M. Harkness	2016		Osteoporosis International	27(2 Supplement)			S671-S672	https://ovidsp.ovid.com/ovidweb.cgi?T=JS&CSC=Y&NEWS=N&PAGE=fulltext&D=emed17&AN=617763700_x000D_ http://widgets.ebscohost.com/prod/customerspecific/s9815128/redirect.php?sid=OVID:embase&id=pmid:&id=doi:10.1007%2Fs00198-016-3743-z&issn=1433-2965&isbn=&volume=27&issue=2+Supplement&spage=S671&pages=S671-S672&date=2016&title=Osteoporosis+International&atitle=Optimizingearlymobilisation+following+hip+…
First search	Exclude	Title abstract	Conference presentation	T. Harries; G. Gilworth; M. Thomas; C. Corrigan; P. Murphy; N. Hart; L. Hamilton; P. White	2019	Withdrawal of inhaled corticosteroids in COPD patients with mild or moderate airflow limitation: Who is suitable for a trial of withdrawal?	European Respiratory Journal. Conference: 29th International Congress of the European Respiratory Society, ERS. Madrid Spain	54		Supplement 63		https://ovidsp.ovid.com/ovidweb.cgi?T=JS&CSC=Y&NEWS=N&PAGE=fulltext&D=emed20&AN=630916023_x000D_ http://widgets.ebscohost.com/prod/customerspecific/s9815128/redirect.php?sid=OVID:embase&id=pmid:&id=doi:10.1183%2F13993003.congress-2019.PA5005&issn=1399-3003&isbn=&volume=54&issue=Supplement+63&spage=&pages=&date=2019&title=European+Respiratory+Journal&atitle=Withdrawal+of+inhaled+corticosteroids+in…
First search	Exclude	Title abstract	Conference presentation	K. Harriman; L. Howard; R. McCracken	2014	Deprescribing medication for frail elderly patients: Survey of Vancouver family physicians	Canadian Family Physician	60(7 Supplement 1)			S16	https://ovidsp.ovid.com/ovidweb.cgi?T=JS&CSC=Y&NEWS=N&PAGE=fulltext&D=emed15&AN=617600682_x000D_ http://widgets.ebscohost.com/prod/customerspecific/s9815128/redirect.php?sid=OVID:embase&id=pmid:&id=doi:&issn=0008-350X&isbn=&volume=60&issue=7+Supplement+1&spage=S16&pages=S16&date=2014&title=Canadian+Family+Physician&atitle=Deprescribing+medication+for+frail+elderly+patients%3A+Survey+of+Vancouver+…
First search	Exclude	Title abstract	Conference presentation	F. Hartsell; K. Heller	2017	A risk aversion calculator for multiple sclerosis immunomodulator selection: A patient-centered approach	Neurology. Conference: 69th American Academy of Neurology Annual Meeting, AAN	88		16 Supplement 1		https://ovidsp.ovid.com/ovidweb.cgi?T=JS&CSC=Y&NEWS=N&PAGE=fulltext&D=emed18&AN=616552271_x000D_ http://widgets.ebscohost.com/prod/customerspecific/s9815128/redirect.php?sid=OVID:embase&id=pmid:&id=doi:&issn=1526-632X&isbn=&volume=88&issue=16+Supplement+1&spage=&pages=&date=2017&title=Neurology&atitle=A+risk+aversion+calculator+for+multiple+sclerosis+immunomodulator+selection%3A+A+patient-centere…
First search	Exclude	Title abstract	Conference presentation	Y. Hashimoto; M. Tensho	2014	Effect of pharmaceutical care by pharmacists on medication therapy in patients with chronic schizophrenia	International Journal of Neuropsychopharmacology	1)			105	https://ovidsp.ovid.com/ovidweb.cgi?T=JS&CSC=Y&NEWS=N&PAGE=fulltext&D=emed15&AN=71910054_x000D_ http://widgets.ebscohost.com/prod/customerspecific/s9815128/redirect.php?sid=OVID:embase&id=pmid:&id=doi:10.1017%2FS1461145714000741&issn=1461-1457&isbn=&volume=17&issue=SUPPL.+1&spage=105&pages=105&date=2014&title=International+Journal+of+Neuropsychopharmacology&atitle=Effect+of+pharmaceutical+care+by…
First search	Exclude	Title abstract	Conference presentation	H. Haswell; P. G. Conaghan; G. I. Coates; P. C. Clewes; S. Howland; M. J. Doane; D. H. Jaffe; E. Dragon; L. Abraham; L. Viktrup; A. Bushmakin; J. C. Cappelleri	2019	Assessing the burden of chronic pain in osteoarthritis and chronic low back pain when untreated and treated with prescription medications	British Journal of Pain	13(Supplement 2)			41-42	https://ovidsp.ovid.com/ovidweb.cgi?T=JS&CSC=Y&NEWS=N&PAGE=fulltext&D=emed20&AN=627912805_x000D_ http://widgets.ebscohost.com/prod/customerspecific/s9815128/redirect.php?sid=OVID:embase&id=pmid:&id=doi:10.1177%2F2049463719836&issn=2049-4645&isbn=&volume=13&issue=Supplement+2&spage=41&pages=41-42&date=2019&title=British+Journal+of+Pain&atitle=Assessing+the+burden+of+chronic+pain+in+osteoarthritis+…
First search	Exclude	Title abstract	Conference presentation	J. S. Haw; D. E. Olson; S. L. Jackson; Q. Long; D. Barb; C. Jasien; M. K. Rhee; A. Tomolo; A. Mohan; P. Watson-Williams; W. Xue; L. S. Phillips	2013	Chronic poor diabetes control in a large, integrated healthcare system	Endocrine Reviews. Conference: 95th Annual Meeting and Expo of the Endocrine Society, ENDO	34		3 SUPPL. 1		https://ovidsp.ovid.com/ovidweb.cgi?T=JS&CSC=Y&NEWS=N&PAGE=fulltext&D=emed14&AN=71784532_x000D_ http://widgets.ebscohost.com/prod/customerspecific/s9815128/redirect.php?sid=OVID:embase&id=pmid:&id=doi:&issn=0163-769X&isbn=&volume=34&issue=3+SUPPL.+1&spage=&pages=&date=2013&title=Endocrine+Reviews&atitle=Chronic+poor+diabetes+control+in+a+large%2C+integrated+healthcare+system&aulast=Haw&pid=%3Caut…
First search	Exclude	Title abstract	Conference presentation	G. A. Hawker; R. Croxford; A. S. Bierman; P. Harvey; B. Ravi; I. Stanaitis; L. L. Lipscombe	2014	Osteoarthritis-related disability and risk for serious diabetes complications in people with diabetes: A population based cohort study	Osteoarthritis and Cartilage	1)			S378-S379	https://ovidsp.ovid.com/ovidweb.cgi?T=JS&CSC=Y&NEWS=N&PAGE=fulltext&D=emed15&AN=71464437_x000D_ http://widgets.ebscohost.com/prod/customerspecific/s9815128/redirect.php?sid=OVID:embase&id=pmid:&id=doi:&issn=1063-4584&isbn=&volume=22&issue=SUPPL.+1&spage=S378&pages=S378-S379&date=2014&title=Osteoarthritis+and+Cartilage&atitle=Osteoarthritis-related+disability+and+risk+for+serious+diabetes+complica…
First search	Exclude	Title abstract	Conference presentation	L. Hayes; E. Arrigan; M. Richardson	2022	Audit on the Prescription and Administration of Parkinson's Disease Medication on Admission to Hospital	European Journal of Hospital Pharmacy	29(SUPPL 1)			A96	https://ovidsp.ovid.com/ovidweb.cgi?T=JS&CSC=Y&NEWS=N&PAGE=fulltext&D=emexa&AN=638291946_x000D_ http://widgets.ebscohost.com/prod/customerspecific/s9815128/redirect.php?sid=OVID:embase&id=pmid:&id=doi:10.1136%2Fejhpharm-2022-eahp.201&issn=2047-9964&isbn=&volume=29&issue=SUPPL+1&spage=A96&pages=A96&date=2022&title=European+Journal+of+Hospital+Pharmacy&atitle=AUDIT+ON+THE+PRESCRIPTION+AND+ADMINISTR…
First search	Exclude	Title abstract	Conference presentation	V. Hazard; C. Serrano; M. C. Chaumais; S. Foucher; A. Rieutord; S. Roy	2013	Relevance of documentation sources used to establish medication reconciliation in surgery departments	International Journal of Clinical Pharmacy	35(6)			1323	https://ovidsp.ovid.com/ovidweb.cgi?T=JS&CSC=Y&NEWS=N&PAGE=fulltext&D=emed14&AN=71311456_x000D_ http://widgets.ebscohost.com/prod/customerspecific/s9815128/redirect.php?sid=OVID:embase&id=pmid:&id=doi:10.1007%2Fs11096-013-9886-5&issn=2210-7703&isbn=&volume=35&issue=6&spage=1323&pages=1323&date=2013&title=International+Journal+of+Clinical+Pharmacy&atitle=Relevance+of+documentation+sources+used+to+…
First search	Exclude	Title abstract	Conference presentation	E. L. Healey	2015		Rheumatology (United Kingdom)	54(Supplement 1)			i4	https://ovidsp.ovid.com/ovidweb.cgi?T=JS&CSC=Y&NEWS=N&PAGE=fulltext&D=emed16&AN=626092203_x000D_ http://widgets.ebscohost.com/prod/customerspecific/s9815128/redirect.php?sid=OVID:embase&id=pmid:&id=doi:10.1093%2Frheumatology%2Fkev044.001&issn=1462-0332&isbn=&volume=54&issue=Supplement+1&spage=i4&pages=i4&date=2015&title=Rheumatology+%28United+Kingdom%29&atitle=Community-based+physical+activity+fo…
First search	Exclude	Title abstract	Conference presentation	G. Heetderks; R. Rudick; J. Cohen; J. Lee	2011	The effects of an experimental JCV antibody test on natalizumab prescribing practices in a tertiary MS centre	Multiple Sclerosis	1)			S453-S454	https://ovidsp.ovid.com/ovidweb.cgi?T=JS&CSC=Y&NEWS=N&PAGE=fulltext&D=emed12&AN=70742775_x000D_ http://widgets.ebscohost.com/prod/customerspecific/s9815128/redirect.php?sid=OVID:embase&id=pmid:&id=doi:10.1177%2F1352458511422301&issn=1352-4585&isbn=&volume=17&issue=10+SUPPL.+1&spage=S453&pages=S453-S454&date=2011&title=Multiple+Sclerosis&atitle=The+effects+of+an+experimental+JCV+antibody+test+on+n…
First search	Exclude	Title abstract	Conference presentation	T. Heikkila; A. M. Tolppanen; M. Koponen; S. Hartikainen; M. Tiihonen	2020	Inflammatory bowel disease medication use among community-dwelling persons with and without Alzheimer's disease	Pharmacoepidemiology and Drug Safety	29(SUPPL 3)			290	https://ovidsp.ovid.com/ovidweb.cgi?T=JS&CSC=Y&NEWS=N&PAGE=fulltext&D=emed21&AN=634118709_x000D_ http://widgets.ebscohost.com/prod/customerspecific/s9815128/redirect.php?sid=OVID:embase&id=pmid:&id=doi:10.1002%2Fpds.5114&issn=1099-1557&isbn=&volume=29&issue=SUPPL+3&spage=290&pages=290&date=2020&title=Pharmacoepidemiology+and+Drug+Safety&atitle=Inflammatory+bowel+disease+medication+use+among+commu…
First search	Exclude	Title abstract	Conference presentation	T. Heiman-Patterson; M. Cudkowicz; M. De Carvalho; A. Genge; O. Hardiman; C. Jackson; N. Lechtzin; H. Mitsumoto; V. Silani; S. Rudnicki; S. Kulke; J. Andrews; L. Van den Berg	2017	Understanding the use of noninvasive ventilation in the treatment of amyotrophic lateral sclerosis in the US and Europe: Results of an international physician survey	Neurology. Conference: 69th American Academy of Neurology Annual Meeting, AAN	88		16 Supplement 1		https://ovidsp.ovid.com/ovidweb.cgi?T=JS&CSC=Y&NEWS=N&PAGE=fulltext&D=emed18&AN=616551378_x000D_ http://widgets.ebscohost.com/prod/customerspecific/s9815128/redirect.php?sid=OVID:embase&id=pmid:&id=doi:&issn=1526-632X&isbn=&volume=88&issue=16+Supplement+1&spage=&pages=&date=2017&title=Neurology&atitle=Understanding+the+use+of+noninvasive+ventilation+in+the+treatment+of+amyotrophic+lateral+scleros…
First search	Exclude	Title abstract	Conference presentation	K. Hein; N. Gattas	2015	Community pharmacists' comfort and knowledge of multiple sclerosis medications	Journal of the American Pharmacists Association	55(2)			e227	https://ovidsp.ovid.com/ovidweb.cgi?T=JS&CSC=Y&NEWS=N&PAGE=fulltext&D=emed16&AN=71971089_x000D_ http://widgets.ebscohost.com/prod/customerspecific/s9815128/redirect.php?sid=OVID:embase&id=pmid:&id=doi:10.1331%2FJAPhA.2015.15515&issn=1544-3191&isbn=&volume=55&issue=2&spage=e227&pages=e227&date=2015&title=Journal+of+the+American+Pharmacists+Association&atitle=Community+pharmacists%27+comfort+and+kn…
First search	Exclude	Title abstract	Conference presentation	C. H. Heinrich; S. McHugh; S. McCarthy; M. D. Donovan	2022	Potentially inappropriate medication use among frail older adults resident in long-term care: A retrospective chart review study	Pharmacoepidemiology and Drug Safety	31(Supplement 1)			9-10	https://ovidsp.ovid.com/ovidweb.cgi?T=JS&CSC=Y&NEWS=N&PAGE=fulltext&D=emexb&AN=638974139_x000D_ http://widgets.ebscohost.com/prod/customerspecific/s9815128/redirect.php?sid=OVID:embase&id=pmid:&id=doi:10.1002%2Fpds.5499&issn=1099-1557&isbn=&volume=31&issue=Supplement+1&spage=9&pages=9-10&date=2022&title=Pharmacoepidemiology+and+Drug+Safety&atitle=Potentially+inappropriate+medication+use+among+fra…
First search	Exclude	Title abstract	Conference presentation	S. Hellems; J. Davidson; D. Fasching; B. Smith	2021	Association of Use of the Integrated Specialty Pharmacy Model on Total Healthcare Cost	Journal of Managed Care and Specialty Pharmacy	27(4-A SUPPL)			S124-S125	https://ovidsp.ovid.com/ovidweb.cgi?T=JS&CSC=Y&NEWS=N&PAGE=fulltext&D=emexa&AN=638146917_x000D_ http://widgets.ebscohost.com/prod/customerspecific/s9815128/redirect.php?sid=OVID:embase&id=pmid:&id=doi:&issn=2376-1032&isbn=&volume=27&issue=4-A+SUPPL&spage=S124&pages=S124-S125&date=2021&title=Journal+of+Managed+Care+and+Specialty+Pharmacy&atitle=ASSOCIATION+OF+USE+OF+THE+INTEGRATED+SPECIALTY+PHARMA…
First search	Exclude	Title abstract	Conference presentation	A. Henderson; P. R. Chai; K. M. Babu	2012		Academic Emergency Medicine	1)			S367-S368	https://ovidsp.ovid.com/ovidweb.cgi?T=JS&CSC=Y&NEWS=N&PAGE=fulltext&D=emed13&AN=70745859_x000D_ http://widgets.ebscohost.com/prod/customerspecific/s9815128/redirect.php?sid=OVID:embase&id=pmid:&id=doi:10.1111%2Fj.1553-2712.2012.01332.x&issn=1069-6563&isbn=&volume=19&issue=SUPPL.+1&spage=S367&pages=S367-S368&date=2012&title=Academic+Emergency+Medicine&atitle=Prescription+opioid+misuse+among+geriat…
First search	Exclude	Title abstract	Conference presentation	F. Henriques; S. Domingues; I. Amado; M. Cotter; H. Figueiredo; L. Delgado	2016	Agitation in the elderly in the psychiatric emergency department	European Geriatric Medicine	7(Supplement 1)			S105	https://ovidsp.ovid.com/ovidweb.cgi?T=JS&CSC=Y&NEWS=N&PAGE=fulltext&D=emed17&AN=613002683_x000D_ http://widgets.ebscohost.com/prod/customerspecific/s9815128/redirect.php?sid=OVID:embase&id=pmid:&id=doi:&issn=1878-7649&isbn=&volume=7&issue=Supplement+1&spage=S105&pages=S105&date=2016&title=European+Geriatric+Medicine&atitle=Agitation+in+the+elderly+in+the+psychiatric+emergency+department&aulast=He…
First search	Exclude	Title abstract	Conference presentation	T. Hereford; K. Cryar; P. Edwards; L. Barnes; S. Mears	2018	Age and narcotic use in patients with hip and knee arthritis	Journal of the American Geriatrics Society	66(Supplement 2)			S316	https://ovidsp.ovid.com/ovidweb.cgi?T=JS&CSC=Y&NEWS=N&PAGE=fulltext&D=emed19&AN=622131433_x000D_ http://widgets.ebscohost.com/prod/customerspecific/s9815128/redirect.php?sid=OVID:embase&id=pmid:&id=doi:10.1111%2Fjgs.15376&issn=1532-5415&isbn=&volume=66&issue=Supplement+2&spage=S316&pages=S316&date=2018&title=Journal+of+the+American+Geriatrics+Society&atitle=Age+and+narcotic+use+in+patients+with+h…
First search	Exclude	Title abstract	Conference presentation	M. Hernandez; L. L. B; M. Espier; C. Minguell; J. Ballester	2013	Evaluation of the implementation of the plan to improve institutionalized geriatric patient prescription	International Journal of Clinical Pharmacy	2)			982-983	https://ovidsp.ovid.com/ovidweb.cgi?T=JS&CSC=Y&NEWS=N&PAGE=fulltext&D=emed14&AN=71239740_x000D_ http://widgets.ebscohost.com/prod/customerspecific/s9815128/redirect.php?sid=OVID:embase&id=pmid:&id=doi:10.1007%2Fs11096-013-9801-0&issn=2210-7703&isbn=&volume=35&issue=5+SUPPL.+2&spage=982&pages=982-983&date=2013&title=International+Journal+of+Clinical+Pharmacy&atitle=Evaluation+of+the+implementation…
First search	Exclude	Title abstract	Conference presentation	M. Hernandez; C. Mestres; J. Junyent; P. Modamio; C. Fernandez; E. L. Marino	2019	Safety related to psychogeriatric patients. one-year prospective study	European Journal of Hospital Pharmacy	26(Supplement 1)			A264	https://ovidsp.ovid.com/ovidweb.cgi?T=JS&CSC=Y&NEWS=N&PAGE=fulltext&D=emed20&AN=628194111_x000D_ http://widgets.ebscohost.com/prod/customerspecific/s9815128/redirect.php?sid=OVID:embase&id=pmid:&id=doi:10.1136%2Fejhpharm-2019-eahpconf.568&issn=2047-9956&isbn=&volume=26&issue=Supplement+1&spage=A264&pages=A264&date=2019&title=European+Journal+of+Hospital+Pharmacy&atitle=Safety+related+to+psychoger…
First search	Exclude	Title abstract	Conference presentation	A. Hessmann; P. Dodel; B. Kis; J. Zeidler; M. Klora; J. Reese; M. Balzer-Geldsetzer	2017	Use of antidementia drugs in German Patients with Alzheimer's disease across all severity stages of dementia	Pharmacopsychiatry. Conference: 30th Symposium of the AGNP. Munich Germany	50		5		https://ovidsp.ovid.com/ovidweb.cgi?T=JS&CSC=Y&NEWS=N&PAGE=fulltext&D=emed18&AN=623150926_x000D_ http://widgets.ebscohost.com/prod/customerspecific/s9815128/redirect.php?sid=OVID:embase&id=pmid:&id=doi:10.1055%2Fs-0037-1606416&issn=1439-0795&isbn=&volume=50&issue=5&spage=&pages=&date=2017&title=Pharmacopsychiatry&atitle=Use+of+antidementia+drugs+in+German+Patients+with+Alzheimer%27s+disease+acros…
First search	Exclude	Title abstract	Conference presentation	A. Hickman; A. Skrtic	2022	Follow the script: MS DMT access time & adherence	Current Medical Research and Opinion	38(Supplement 2)			S3	https://ovidsp.ovid.com/ovidweb.cgi?T=JS&CSC=Y&NEWS=N&PAGE=fulltext&D=emexb&AN=639385092_x000D_ http://widgets.ebscohost.com/prod/customerspecific/s9815128/redirect.php?sid=OVID:embase&id=pmid:&id=doi:10.1080%2F03007995.2022.2108606&issn=1473-4877&isbn=&volume=38&issue=Supplement+2&spage=S3&pages=S3&date=2022&title=Current+Medical+Research+and+Opinion&atitle=Follow+the+script%3A+MS+DMT+access+tim…
First search	Exclude	Title abstract	Conference presentation	S. Higuet; L. Maufort; C. Lelubre; J. Peeterbroeck	2018	Analysis and Evolution of the Prescription of Antipsychotics in a Belgian Psychogeriatric Ward after the Intervention of a Clinical Pharmacologist and after Training the Medical Team	Alzheimer's and Dementia	14(7 Supplement)			P1202	https://ovidsp.ovid.com/ovidweb.cgi?T=JS&CSC=Y&NEWS=N&PAGE=fulltext&D=emed19&AN=2001204634_x000D_ http://widgets.ebscohost.com/prod/customerspecific/s9815128/redirect.php?sid=OVID:embase&id=pmid:&id=doi:10.1016%2Fj.jalz.2018.06.1678&issn=1552-5260&isbn=&volume=14&issue=7+Supplement&spage=P1202&pages=P1202&date=2018&title=Alzheimer%27s+and+Dementia&atitle=ANALYSIS+AND+EVOLUTION+OF+THE+PRESCRIPTION…
First search	Exclude	Title abstract	Conference presentation	S. Higuet; A. Paternoster	2019	Observational Analysis of the Drug Related Problems of the Nervous System in an Acute Geriatric Department	Alzheimer's and Dementia	15(7 Supplement)			P572	https://ovidsp.ovid.com/ovidweb.cgi?T=JS&CSC=Y&NEWS=N&PAGE=fulltext&D=emed20&AN=2003376154_x000D_ http://widgets.ebscohost.com/prod/customerspecific/s9815128/redirect.php?sid=OVID:embase&id=pmid:&id=doi:10.1016%2Fj.jalz.2019.06.1226&issn=1552-5260&isbn=&volume=15&issue=7+Supplement&spage=P572&pages=P572&date=2019&title=Alzheimer%27s+and+Dementia&atitle=OBSERVATIONAL+ANALYSIS+OF+THE+DRUG+RELATED+P…
First search	Exclude	Title abstract	Conference presentation	J. Hillert; R. Bove; L. B. Haddad; K. Hellwig; M. Houtchens; M. Magyari; G. S. Merki-Feld; S. Montgomery; R. E. Nappi; E. Stenager; H. Thompson; Z. Tulek; E. Verdun Di Cantogno; M. Simoni	2022	Expert opinion on the use of contraception in people with multiple sclerosis	Multiple Sclerosis Journal	28(3 Supplement)			187-188	https://ovidsp.ovid.com/ovidweb.cgi?T=JS&CSC=Y&NEWS=N&PAGE=fulltext&D=emexb&AN=639567048_x000D_ http://widgets.ebscohost.com/prod/customerspecific/s9815128/redirect.php?sid=OVID:embase&id=pmid:&id=doi:10.1177%2F13524585221123687&issn=1477-0970&isbn=&volume=28&issue=3+Supplement&spage=187&pages=187-188&date=2022&title=Multiple+Sclerosis+Journal&atitle=Expert+opinion+on+the+use+of+contraception+in+…
First search	Exclude	Title abstract	Conference presentation	M. Hiramatsu; K. Maruyama; A. Ohnishi; N. Momoki; K. Nonaka; Y. Nakashima	2020	Dialysis prescription for the spread of peritoneal dialysis in the elderly patients clarified by the examination of relationship between kt/v and nursing care level	Nephrology Dialysis Transplantation	35(SUPPL 3)			iii1496	https://ovidsp.ovid.com/ovidweb.cgi?T=JS&CSC=Y&NEWS=N&PAGE=fulltext&D=emed21&AN=633422564_x000D_ http://widgets.ebscohost.com/prod/customerspecific/s9815128/redirect.php?sid=OVID:embase&id=pmid:&id=doi:10.1093%2Fndt%2Fgfaa142.P1171&issn=1460-2385&isbn=&volume=35&issue=SUPPL+3&spage=iii1496&pages=iii1496&date=2020&title=Nephrology+Dialysis+Transplantation&atitle=Dialysis+prescription+for+the+sprea…
First search	Exclude	Title abstract	Conference presentation	A. C. Hislop; N. J. Collins; K. Tucker; A. I. Semciw	2020	Multi-directional hip strength, physical function and balance in people with unilateral knee osteoarthritis compared to healthy age-matched controls: a cross-sectional study	Osteoarthritis and Cartilage	28(Supplement 1)			S388-S389	https://ovidsp.ovid.com/ovidweb.cgi?T=JS&CSC=Y&NEWS=N&PAGE=fulltext&D=emed21&AN=2005478847_x000D_ http://widgets.ebscohost.com/prod/customerspecific/s9815128/redirect.php?sid=OVID:embase&id=pmid:&id=doi:10.1016%2Fj.joca.2020.02.605&issn=1063-4584&isbn=&volume=28&issue=Supplement+1&spage=S388&pages=S388-S389&date=2020&title=Osteoarthritis+and+Cartilage&atitle=Multi-directional+hip+strength%2C+phys…
First search	Exclude	Title abstract	Conference presentation	K. Hislop Lennie; S. Barbosa Boucas; J. Adams; C. Hutt Greenyer	2013	Patient and public involvement (PPI) in informing the osteoarthritis of the thumb therapy (OTTER) pilot trial: What matters most to people with thumb base osteoarthritis otter collaborations	Annals of the Rheumatic Diseases. Conference: Annual European Congress of Rheumatology of the European League Against Rheumatism, EULAR	72		SUPPL. 3		https://ovidsp.ovid.com/ovidweb.cgi?T=JS&CSC=Y&NEWS=N&PAGE=fulltext&D=emed14&AN=71334204_x000D_ http://widgets.ebscohost.com/prod/customerspecific/s9815128/redirect.php?sid=OVID:embase&id=pmid:&id=doi:10.1136%2Fannrheumdis-2013-eular.2301&issn=0003-4967&isbn=&volume=72&issue=SUPPL.+3&spage=a778&pages=&date=2013&title=Annals+of+the+Rheumatic+Diseases&atitle=Patient+and+public+involvement+%28PPI%29…
First search	Exclude	Title abstract	Conference presentation	J. Hobart; J. Mathews; D. Rog	2021	The UK multiple sclerosis care crisis: An audit of 70 services	Multiple Sclerosis Journal	27(2 SUPPL)			305-306	https://ovidsp.ovid.com/ovidweb.cgi?T=JS&CSC=Y&NEWS=N&PAGE=fulltext&D=emed22&AN=636340933_x000D_ http://widgets.ebscohost.com/prod/customerspecific/s9815128/redirect.php?sid=OVID:embase&id=pmid:&id=doi:10.1177%2F13524585211044667&issn=1477-0970&isbn=&volume=27&issue=2+SUPPL&spage=305&pages=305-306&date=2021&title=Multiple+Sclerosis+Journal&atitle=The+UK+multiple+sclerosis+care+crisis%3A+An+audit+…
First search	Exclude	Title abstract	Conference presentation	M. Hodgkinson; F. Kent; K. Nankervis; C. Johnson; J. Baulch; T. Haines	2018	more effort and more time": Considerations for pharmacy involvement in workplace interprofessional education programmes"	Pharmacy Education	18(1)			1-2	https://ovidsp.ovid.com/ovidweb.cgi?T=JS&CSC=Y&NEWS=N&PAGE=fulltext&D=emed19&AN=631894750_x000D_ http://widgets.ebscohost.com/prod/customerspecific/s9815128/redirect.php?sid=OVID:embase&id=pmid:&id=doi:&issn=1477-2701&isbn=&volume=18&issue=1&spage=1&pages=1-2&date=2018&title=Pharmacy+Education&atitle=%22more+effort+and+more+time%22%3A+Considerations+for+pharmacy+involvement+in+workplace+interprof…
First search	Exclude	Title abstract	Conference presentation	G. Hoeglinger; D. Oleske; J. Zamudio; R. Diegidio; J. Holman	2019	Drug Utilization in a Real World Cohort with Progressive Supranuclear Palsy	Movement Disorder	34(Supplement 2)			S362-S363	https://ovidsp.ovid.com/ovidweb.cgi?T=JS&CSC=Y&NEWS=N&PAGE=fulltext&D=emed20&AN=631395193_x000D_ http://widgets.ebscohost.com/prod/customerspecific/s9815128/redirect.php?sid=OVID:embase&id=pmid:&id=doi:&issn=1531-8257&isbn=&volume=34&issue=Supplement+2&spage=S362&pages=S362-S363&date=2019&title=Movement+Disorder&atitle=Drug+Utilization+in+a+Real+World+Cohort+with+Progressive+Supranuclear+Palsy&au…
First search	Exclude	Title abstract	Conference presentation	A. Hoer; G. Schiffhorst; J. Fischaleck; L. Gehrmann; H. Ahrens; G. Carl; K. O. Sigel; U. Osowski; H. H. Bles	2012	Multiple sclerosis in Germany: Outpatient health care patterns	Value in Health	15(7)			A559	https://ovidsp.ovid.com/ovidweb.cgi?T=JS&CSC=Y&NEWS=N&PAGE=fulltext&D=emed13&AN=70917469_x000D_ http://widgets.ebscohost.com/prod/customerspecific/s9815128/redirect.php?sid=OVID:embase&id=pmid:&id=doi:10.1016%2Fj.jval.2012.08.1997&issn=1098-3015&isbn=&volume=15&issue=7&spage=A559&pages=A559&date=2012&title=Value+in+Health&atitle=Multiple+sclerosis+in+Germany%3A+Outpatient+health+care+patterns&aul…
First search	Exclude	Title abstract	Conference presentation	D. B. Hogan; P. Bailey; S. Black; A. Carswell; H. Chertkow; B. Clarke; C. Cohen; J. D. Fisk; D. Forbes; M. Man-Son-Hing; K. Lanctot; D. Morgan; L. Thorpe		Diagnosis and treatment of dementia: 5. Nonpharmacologic and pharmacologic therapy for mild to moderate dementia	CMAJ Canadian Medical Association Journal	179		10	1019-26	https://ovidsp.ovid.com/ovidweb.cgi?T=JS&CSC=Y&NEWS=N&PAGE=fulltext&D=med7&AN=18981443_x000D_ http://widgets.ebscohost.com/prod/customerspecific/s9815128/redirect.php?sid=OVID:medline&id=pmid:18981443&id=doi:10.1503%2Fcmaj.081103&issn=0820-3946&isbn=&volume=179&issue=10&spage=1019&pages=1019-26&date=2008&title=CMAJ+Canadian+Medical+Association+Journal&atitle=Diagnosis+and+treatment+of+dementia%3A…
First search	Exclude	Title abstract	Conference presentation	F. H. Hogan; M. Anderson; A. Ahern; J. Yazbeck	2018	To sleep perchance to dream; a nurse-led quality improvement project to promote non pharmacological management of older person insomnia	Age and Ageing. Conference: 66th Annual and Scientific Meeting of the Irish Gerontological Society: Transforming Ageing Across Borders. Cavan Ireland	47		Supplement 5		https://ovidsp.ovid.com/ovidweb.cgi?T=JS&CSC=Y&NEWS=N&PAGE=fulltext&D=emed19&AN=627248119_x000D_ http://widgets.ebscohost.com/prod/customerspecific/s9815128/redirect.php?sid=OVID:embase&id=pmid:&id=doi:10.1093%2Fageing%2Fafy140.27&issn=1468-2834&isbn=&volume=47&issue=Supplement+5&spage=v13&pages=&date=2018&title=Age+and+Ageing&atitle=To+sleep+perchance+to+dream%3B+a+nurse-led+quality+improvement+…
First search	Exclude	Title abstract	Conference presentation	M. Holden; B. Metcalf; B. Lawford; R. Hinman; M. Boyd; K. Button; N. J. Collins; E. Cottrell; Y. Henrotin; J. B. Larsen; H. Master; S. T. Skou; L. M. Thoma; R. Rydz; E. Wellsandt; D. K. White; K. Bennell	2022	Evidence-Informed Recommendations to Support Implementation of Best Practice Therapeutic Exercise for People with Knee and/or Hip Osteoarthritis: An International Consensus Process	Osteoarthritis and Cartilage	30(Supplement 1)			S402-S403	https://ovidsp.ovid.com/ovidweb.cgi?T=JS&CSC=Y&NEWS=N&PAGE=fulltext&D=emexa&AN=2017443231_x000D_ http://widgets.ebscohost.com/prod/customerspecific/s9815128/redirect.php?sid=OVID:embase&id=pmid:&id=doi:10.1016%2Fj.joca.2022.02.541&issn=1063-4584&isbn=&volume=30&issue=Supplement+1&spage=S402&pages=S402-S403&date=2022&title=Osteoarthritis+and+Cartilage&atitle=EVIDENCE-INFORMED+RECOMMENDATIONS+TO+SU…
First search	Exclude	Title abstract	Conference presentation	M. A. Holden; R. Whittle; J. Waterfield; L. Chesterton; E. Cottrell; C. D. Mallen	2017	How do physiotherapists approach analgesic use in patients with hip osteoarthritis? Findings from a mixed methods study	Rheumatology (United Kingdom)	56(Supplement 2)			ii36	https://ovidsp.ovid.com/ovidweb.cgi?T=JS&CSC=Y&NEWS=N&PAGE=fulltext&D=emed18&AN=619317941_x000D_ http://widgets.ebscohost.com/prod/customerspecific/s9815128/redirect.php?sid=OVID:embase&id=pmid:&id=doi:10.1093%2Frheumatology%2Fkex061.002&issn=1462-0332&isbn=&volume=56&issue=Supplement+2&spage=ii36&pages=ii36&date=2017&title=Rheumatology+%28United+Kingdom%29&atitle=How+do+physiotherapists+approach…
First search	Exclude	Title abstract	Conference presentation	N. M. Holekamp; M. Acquadro; J. Lambert; S. Lanar; M. Miera; M. M. Dabic; A. Kotecha; I. Van den Brande; L. P. Paris; G. Chi; B. Gentile	2021	Barriers to adherence to age-related macular degeneration and diabetic macular edema management plans: A multi-national qualitative study	Investigative Ophthalmology and Visual Science. Conference: Annual Meeting Association for Research in Vision and Ophthalmology, ARVO	62		8		https://ovidsp.ovid.com/ovidweb.cgi?T=JS&CSC=Y&NEWS=N&PAGE=fulltext&D=emed22&AN=635833198_x000D_ http://widgets.ebscohost.com/prod/customerspecific/s9815128/redirect.php?sid=OVID:embase&id=pmid:&id=doi:&issn=1552-5783&isbn=&volume=62&issue=8&spage=&pages=&date=2021&title=Investigative+Ophthalmology+and+Visual+Science&atitle=Barriers+to+adherence+to+age-related+macular+degeneration+and+diabetic+ma…
First search	Exclude	Title abstract	Conference presentation	S. Holfinger; A. G. Miller; L. J. Rao; D. Y. Rowland; J. H. Hornik; D. G. Miller	2016	Effect of regulatory requirement for patient-specific prescriptions for off-label medications on the use of intravitreal bevacizumab	JAMA Ophthalmology	134(1)			45-48	https://ovidsp.ovid.com/ovidweb.cgi?T=JS&CSC=Y&NEWS=N&PAGE=fulltext&D=emed17&AN=608513628_x000D_ http://widgets.ebscohost.com/prod/customerspecific/s9815128/redirect.php?sid=OVID:embase&id=pmid:&id=doi:10.1001%2Fjamaophthalmol.2015.4331&issn=2168-6165&isbn=&volume=134&issue=1&spage=45&pages=45-48&date=2016&title=JAMA+Ophthalmology&atitle=Effect+of+regulatory+requirement+for+patient-specific+presc…
First search	Exclude	Title abstract	Conference presentation	S. A. Hollingworth; T. McGuire; D. Pache; M. J. Eadie	2014	Dopamine agonists: Time pattern of adverse effects reporting in Australia	Pharmacoepidemiology and Drug Safety	1)			283-284	https://ovidsp.ovid.com/ovidweb.cgi?T=JS&CSC=Y&NEWS=N&PAGE=fulltext&D=emed15&AN=71636229_x000D_ http://widgets.ebscohost.com/prod/customerspecific/s9815128/redirect.php?sid=OVID:embase&id=pmid:&id=doi:10.1002%2Fpds.3701&issn=1053-8569&isbn=&volume=23&issue=SUPPL.+1&spage=283&pages=283-284&date=2014&title=Pharmacoepidemiology+and+Drug+Safety&atitle=Dopamine+agonists%3A+Time+pattern+of+adverse+effe…
First search	Exclude	Title abstract	Conference presentation	S. E. Holsten; A. L. Ward; M. S. Sanjak; M. Crosby-Johnson; T. Sanders; T. A. Williamson; N. M. Lucas; E. K. Bravver; W. L. Bockenek; C. Mabe; B. Brooks	2017	Timeline for provision of power wheelchair (PWC) prescription to patients with amyotrophic lateral sclerosis (pALS) enrolled at Carolinas Neuromuscular/ALS-MDA Care Center at Carolinas Healthcare System (CHS)	Amyotrophic Lateral Sclerosis and Frontotemporal Degeneration	18(Supplement 2)			317-318	https://ovidsp.ovid.com/ovidweb.cgi?T=JS&CSC=Y&NEWS=N&PAGE=fulltext&D=emed18&AN=619350356_x000D_ http://widgets.ebscohost.com/prod/customerspecific/s9815128/redirect.php?sid=OVID:embase&id=pmid:&id=doi:10.1080%2F21678421.2017.1374621%2F0022&issn=2167-9223&isbn=&volume=18&issue=Supplement+2&spage=317&pages=317-318&date=2017&title=Amyotrophic+Lateral+Sclerosis+and+Frontotemporal+Degeneration&atitle…
First search	Exclude	Title abstract	Conference presentation	L. Hooper; K. Bunn	2014	Predictors of dehydration in older people living in UK residential care	European Geriatric Medicine	1)			S202-S203	https://ovidsp.ovid.com/ovidweb.cgi?T=JS&CSC=Y&NEWS=N&PAGE=fulltext&D=emed15&AN=71659537_x000D_ http://widgets.ebscohost.com/prod/customerspecific/s9815128/redirect.php?sid=OVID:embase&id=pmid:&id=doi:&issn=1878-7649&isbn=&volume=5&issue=SUPPL.+1&spage=S202&pages=S202-S203&date=2014&title=European+Geriatric+Medicine&atitle=Predictors+of+dehydration+in+older+people+living+in+UK+residential+care&au…
First search	Exclude	Title abstract	Conference presentation	A. M. Hopkins; S. Zimmerman; S. J. Miller; P. D. Sloane	2018	Psychiatric comorbidities, use of antipsychotic and psychotropic medications, and mental health care in a stratified sample of assisted living residents with and without dementia	Journal of the American Geriatrics Society	66(Supplement 2)			S325	https://ovidsp.ovid.com/ovidweb.cgi?T=JS&CSC=Y&NEWS=N&PAGE=fulltext&D=emed19&AN=622130990_x000D_ http://widgets.ebscohost.com/prod/customerspecific/s9815128/redirect.php?sid=OVID:embase&id=pmid:&id=doi:10.1111%2Fjgs.15376&issn=1532-5415&isbn=&volume=66&issue=Supplement+2&spage=S325&pages=S325&date=2018&title=Journal+of+the+American+Geriatrics+Society&atitle=Psychiatric+comorbidities%2C+use+of+ant…
First search	Exclude	Title abstract	Conference presentation	D. B. Horn; C. Damsgaard; K. Earles; S. Mathew; A. E. Nelson	2021		Journal of General Internal Medicine	36(SUPPL 1)			S20-S21	https://ovidsp.ovid.com/ovidweb.cgi?T=JS&CSC=Y&NEWS=N&PAGE=fulltext&D=emed22&AN=635796749_x000D_ http://widgets.ebscohost.com/prod/customerspecific/s9815128/redirect.php?sid=OVID:embase&id=pmid:&id=doi:10.1007%2Fs11606-021-06830-5&issn=1525-1497&isbn=&volume=36&issue=SUPPL+1&spage=S20&pages=S20-S21&date=2021&title=Journal+of+General+Internal+Medicine&atitle=Identification+of+critical+touch+points…
First search	Exclude	Title abstract	Conference presentation	R. Hsieh; M. T. G. Lee; L. Porta; W. C. Lee; S. H. Lee; S. S. Chang; S. C. Chen; C. C. Lee	2019	Susceptible Population for Fluoroquinolone-Associated Aortic Dissection and Aortic Aneurysm: A Population-Based Analysis	Journal of the American College of Cardiology	73(9 Supplement 1)			2082	https://ovidsp.ovid.com/ovidweb.cgi?T=JS&CSC=Y&NEWS=N&PAGE=fulltext&D=emed20&AN=2001644175_x000D_ http://widgets.ebscohost.com/prod/customerspecific/s9815128/redirect.php?sid=OVID:embase&id=pmid:&id=doi:10.1016%2FS0735-1097%252819%252932688-9&issn=0735-1097&isbn=&volume=73&issue=9+Supplement+1&spage=2082&pages=2082&date=2019&title=Journal+of+the+American+College+of+Cardiology&atitle=SUSCEPTIBLE+P…
First search	Exclude	Title abstract	Conference presentation	G. Hu; M. Koganov; R. Shinozaki; K. Harigaya	2017	Differences in timing of memantine initiation in mild-moderate and moderate-severe alzheimer's patients in USA vs. Japan	Value in Health	20(5)			A197	https://ovidsp.ovid.com/ovidweb.cgi?T=JS&CSC=Y&NEWS=N&PAGE=fulltext&D=emed18&AN=617600021_x000D_ http://widgets.ebscohost.com/prod/customerspecific/s9815128/redirect.php?sid=OVID:embase&id=pmid:&id=doi:&issn=1524-4733&isbn=&volume=20&issue=5&spage=A197&pages=A197&date=2017&title=Value+in+Health&atitle=Differences+in+timing+of+memantine+initiation+in+mild-moderate+and+moderate-severe+alzheimer%27s…
First search	Exclude	Title abstract	Conference presentation	Z. Huang; J. G. Hou; M. Taitel	2012	Deriving patient chronic disease conditions from medication utilization using combination of clinical rules and logistic regression	Value in Health	15(4)			A17	https://ovidsp.ovid.com/ovidweb.cgi?T=JS&CSC=Y&NEWS=N&PAGE=fulltext&D=emed13&AN=70763096_x000D_ http://widgets.ebscohost.com/prod/customerspecific/s9815128/redirect.php?sid=OVID:embase&id=pmid:&id=doi:10.1016%2Fj.jval.2012.03.102&issn=1098-3015&isbn=&volume=15&issue=4&spage=A17&pages=A17&date=2012&title=Value+in+Health&atitle=Deriving+patient+chronic+disease+conditions+from+medication+utilization…
First search	Exclude	Title abstract	Conference presentation	M. Hufstader; S. White-Means; D. Gourley; N. Mele; S. H. Hong; Y. Yang	2010	Preferences and willingness to pay for osteoarthritis treatments among the medicare population	Value in Health	13(3)			A129	https://ovidsp.ovid.com/ovidweb.cgi?T=JS&CSC=Y&NEWS=N&PAGE=fulltext&D=emed11&AN=70523278_x000D_ http://widgets.ebscohost.com/prod/customerspecific/s9815128/redirect.php?sid=OVID:embase&id=pmid:&id=doi:10.1016%2FS1098-3015%252810%252972625-5&issn=1098-3015&isbn=&volume=13&issue=3&spage=A129&pages=A129&date=2010&title=Value+in+Health&atitle=Preferences+and+willingness+to+pay+for+osteoarthritis+trea…
First search	Exclude	Title abstract	Conference presentation	M. Hufstader; S. White-Means; D. Gourley; N. Mele; Y. Yang; S. H. Hong	2011	How does osteoarthritis severity influence patient preferencesand willingness to pay for osteoarthritis treatments?	Value in Health	14(3)			A130	https://ovidsp.ovid.com/ovidweb.cgi?T=JS&CSC=Y&NEWS=N&PAGE=fulltext&D=emed12&AN=70491131_x000D_ http://widgets.ebscohost.com/prod/customerspecific/s9815128/redirect.php?sid=OVID:embase&id=pmid:&id=doi:&issn=1098-3015&isbn=&volume=14&issue=3&spage=A130&pages=A130&date=2011&title=Value+in+Health&atitle=How+does+osteoarthritis+severity+influence+patient+preferencesand+willingness+to+pay+for+osteoart…
First search	Exclude	Title abstract	Conference presentation	A. Hughes; S. Davis	2020	Morphine, don't leave me brokenhearted	Journal of General Internal Medicine	35(SUPPL 1)			S515	https://ovidsp.ovid.com/ovidweb.cgi?T=JS&CSC=Y&NEWS=N&PAGE=fulltext&D=emed21&AN=633957885_x000D_ http://widgets.ebscohost.com/prod/customerspecific/s9815128/redirect.php?sid=OVID:embase&id=pmid:&id=doi:10.1007%2Fs11606-020-05890-3&issn=1525-1497&isbn=&volume=35&issue=SUPPL+1&spage=S515&pages=S515&date=2020&title=Journal+of+General+Internal+Medicine&atitle=Morphine%2C+don%27t+leave+me+brokenhearte…
First search	Exclude	Title abstract	Conference presentation	L. Hughes; L. Adams	2011	Non-pharmaceutical approach to managing behavioural disturbances in patients with dementia in a nursing home setting	BMC Proceedings. Conference: International Conference for Healthcare and Medical Students	6		SUPPL. 4		https://ovidsp.ovid.com/ovidweb.cgi?T=JS&CSC=Y&NEWS=N&PAGE=fulltext&D=emed13&AN=71014375_x000D_ http://widgets.ebscohost.com/prod/customerspecific/s9815128/redirect.php?sid=OVID:embase&id=pmid:&id=doi:&issn=1753-6561&isbn=&volume=6&issue=SUPPL.+4&spage=&pages=&date=2012&title=BMC+Proceedings&atitle=Non-pharmaceutical+approach+to+managing+behavioural+disturbances+in+patients+with+dementia+in+a+nur…
First search	Exclude	Title abstract	Conference presentation	L. Huisman; H. Dijkstra; S. Vegter	2012	Antagonistic drug prescribing: Cholinesterase inhibitors and anticholinergics	Value in Health	15(7)			A333	https://ovidsp.ovid.com/ovidweb.cgi?T=JS&CSC=Y&NEWS=N&PAGE=fulltext&D=emed13&AN=70916287_x000D_ http://widgets.ebscohost.com/prod/customerspecific/s9815128/redirect.php?sid=OVID:embase&id=pmid:&id=doi:10.1016%2Fj.jval.2012.08.791&issn=1098-3015&isbn=&volume=15&issue=7&spage=A333&pages=A333&date=2012&title=Value+in+Health&atitle=Antagonistic+drug+prescribing%3A+Cholinesterase+inhibitors+and+antich…
First search	Exclude	Title abstract	Conference presentation	J. Huizinga; E. Stanley; S. Song; J. Sullivan; J. Katz; E. Losina	2019	Direct medical and societal cost of opioid use in symptomatic knee osteoarthritis patients in the United States	Arthritis and Rheumatology	71(Supplement 10)			1946-1948	https://ovidsp.ovid.com/ovidweb.cgi?T=JS&CSC=Y&NEWS=N&PAGE=fulltext&D=emed20&AN=633059330_x000D_ http://widgets.ebscohost.com/prod/customerspecific/s9815128/redirect.php?sid=OVID:embase&id=pmid:&id=doi:10.1002%2Fart.41108&issn=2326-5205&isbn=&volume=71&issue=Supplement+10&spage=1946&pages=1946-1948&date=2019&title=Arthritis+and+Rheumatology&atitle=Direct+medical+and+societal+cost+of+opioid+use+in…
First search	Exclude	Title abstract	Conference presentation	M. Hull; V. R. Anupindi; J. He; N. Danchenko; M. DeKoven; J. Bouchard	2022		Value in Health	25(1 Supplement)			S78	https://ovidsp.ovid.com/ovidweb.cgi?T=JS&CSC=Y&NEWS=N&PAGE=fulltext&D=emexa&AN=2016528403_x000D_ http://widgets.ebscohost.com/prod/customerspecific/s9815128/redirect.php?sid=OVID:embase&id=pmid:&id=doi:10.1016%2Fj.jval.2021.11.363&issn=1098-3015&isbn=&volume=25&issue=1+Supplement&spage=S78&pages=S78&date=2022&title=Value+in+Health&atitle=POSB90+Healthcare+Resource+Utilization+and+Costs+in+Adult+P…
First search	Exclude	Title abstract	Conference presentation	S. Hun; F. Duffy; A. Ryan; M. Mulvenna	2020	Building and using an apps library for people living with dementia and their carers maurice mulvenna, school of computing, ulster university for soo hun, digital health & care northern ireland, health and social care board	International Psychogeriatrics	32(SUPPL 1)			39-41	https://ovidsp.ovid.com/ovidweb.cgi?T=JS&CSC=Y&NEWS=N&PAGE=fulltext&D=emed21&AN=634242933_x000D_ http://widgets.ebscohost.com/prod/customerspecific/s9815128/redirect.php?sid=OVID:embase&id=pmid:&id=doi:10.1017%2FS1041610220001957&issn=1741-203X&isbn=&volume=32&issue=SUPPL+1&spage=39&pages=39-41&date=2020&title=International+Psychogeriatrics&atitle=Building+and+using+an+apps+library+for+people+liv…
First search	Exclude	Title abstract	Conference presentation	E. Hurley; C. DiCocco; M. Fischer; N. Choudhry; J. Avorn	2015	An academic detailing program to reduce antipsychotic medication use in nursing homes	Pharmacoepidemiology and Drug Safety	1)			96-97	https://ovidsp.ovid.com/ovidweb.cgi?T=JS&CSC=Y&NEWS=N&PAGE=fulltext&D=emed16&AN=72098301_x000D_ http://widgets.ebscohost.com/prod/customerspecific/s9815128/redirect.php?sid=OVID:embase&id=pmid:&id=doi:10.1002%2Fpds.3838&issn=1053-8569&isbn=&volume=24&issue=SUPPL.+1&spage=96&pages=96-97&date=2015&title=Pharmacoepidemiology+and+Drug+Safety&atitle=An+academic+detailing+program+to+reduce+antipsychoti…
First search	Exclude	Title abstract	Conference presentation	E. Hurley; C. DiCocco; M. Fischer; N. Choudhry; J. Avorn	2015	Impact of academic detailing program to primary care providers about antipsychotic medication	Pharmacoepidemiology and Drug Safety	1)			61-62	https://ovidsp.ovid.com/ovidweb.cgi?T=JS&CSC=Y&NEWS=N&PAGE=fulltext&D=emed16&AN=72098240_x000D_ http://widgets.ebscohost.com/prod/customerspecific/s9815128/redirect.php?sid=OVID:embase&id=pmid:&id=doi:10.1002%2Fpds.3838&issn=1053-8569&isbn=&volume=24&issue=SUPPL.+1&spage=61&pages=61-62&date=2015&title=Pharmacoepidemiology+and+Drug+Safety&atitle=Impact+of+academic+detailing+program+to+primary+care…
First search	Exclude	Title abstract	Conference presentation	M. Hyland; J. Cohen; L. Stone	2013	Impact of race on use of disease-modifying therapy in multiple sclerosis	Neurology. Conference: 65th American Academy of Neurology Annual Meeting. San Diego, CA United States. Conference Publication:	80		1 MeetingAbstracts		https://ovidsp.ovid.com/ovidweb.cgi?T=JS&CSC=Y&NEWS=N&PAGE=fulltext&D=emed14&AN=71129454_x000D_ http://widgets.ebscohost.com/prod/customerspecific/s9815128/redirect.php?sid=OVID:embase&id=pmid:&id=doi:&issn=0028-3878&isbn=&volume=80&issue=1+MeetingAbstracts&spage=&pages=&date=2013&title=Neurology&atitle=Impact+of+race+on+use+of+disease-modifying+therapy+in+multiple+sclerosis&aulast=Hyland&pid=%3C…
First search	Exclude	Title abstract	Conference presentation	A. Iaboni; D. Seitz; H. D. Fischer; C. C. Diong; P. A. Rochon; A. J. Flint	2014	Initiation of antidepressant medication after hip fracture in community-dwelling elderly	American Journal of Geriatric Psychiatry	1)			S60-S61	https://ovidsp.ovid.com/ovidweb.cgi?T=JS&CSC=Y&NEWS=N&PAGE=fulltext&D=emed15&AN=71441967_x000D_ http://widgets.ebscohost.com/prod/customerspecific/s9815128/redirect.php?sid=OVID:embase&id=pmid:&id=doi:&issn=1064-7481&isbn=&volume=22&issue=3+SUPPL.+1&spage=S60&pages=S60-S61&date=2014&title=American+Journal+of+Geriatric+Psychiatry&atitle=Initiation+of+antidepressant+medication+after+hip+fracture+in…
First search	Exclude	Title abstract	Conference presentation	A. Ianes; A. Giordani; G. Ardoino; F. D'Ostuni	2019	Impact of texture-modified diets based on concentrated commercial food products for dysphagia prepared with the food mixer MixxPro on the body weight of institutionalized elderly patients	European Geriatric Medicine	10(Supplement 1)			S291	https://ovidsp.ovid.com/ovidweb.cgi?T=JS&CSC=Y&NEWS=N&PAGE=fulltext&D=emed20&AN=631722449_x000D_ http://widgets.ebscohost.com/prod/customerspecific/s9815128/redirect.php?sid=OVID:embase&id=pmid:&id=doi:10.1007%2Fs41999-019-00221-0&issn=1878-7657&isbn=&volume=10&issue=Supplement+1&spage=S291&pages=S291&date=2019&title=European+Geriatric+Medicine&atitle=Impact+of+texture-modified+diets+based+on+con…
First search	Exclude	Title abstract	Conference presentation	Z. Icten; M. Friedman; J. Menzin	2021	Factors associated with initiation of oral vs. injectable disease modifying therapies among multiple sclerosis patients: A machine learning approach	Pharmacoepidemiology and Drug Safety	30(SUPPL 1)			228-229	https://ovidsp.ovid.com/ovidweb.cgi?T=JS&CSC=Y&NEWS=N&PAGE=fulltext&D=emed22&AN=636199602_x000D_ http://widgets.ebscohost.com/prod/customerspecific/s9815128/redirect.php?sid=OVID:embase&id=pmid:&id=doi:10.1002%2Fpds.5305&issn=1099-1557&isbn=&volume=30&issue=SUPPL+1&spage=228&pages=228-229&date=2021&title=Pharmacoepidemiology+and+Drug+Safety&atitle=Factors+associated+with+initiation+of+oral+vs.+in…
First search	Exclude	Title abstract	Conference presentation	H. Iida	2012	The prescription patterns for antipsychotics of inpatients with schizophrenia at psychiatric emergency ward in Hizen Psychiatric Center	Asia-Pacific Psychiatry	1)			70	https://ovidsp.ovid.com/ovidweb.cgi?T=JS&CSC=Y&NEWS=N&PAGE=fulltext&D=emed13&AN=70911440_x000D_ http://widgets.ebscohost.com/prod/customerspecific/s9815128/redirect.php?sid=OVID:embase&id=pmid:&id=doi:10.1111%2Fappy.12003&issn=1758-5864&isbn=&volume=4&issue=SUPPL.+1&spage=70&pages=70&date=2012&title=Asia-Pacific+Psychiatry&atitle=The+prescription+patterns+for+antipsychotics+of+inpatients+with+sch…
First search	Exclude	Title abstract	Conference presentation	H. Imai; H. Nakao; F. Sata	2011	Inappropriate prescriptions based on beers criteria in elderly patients treated at home	Value in Health	14(7)			A341	https://ovidsp.ovid.com/ovidweb.cgi?T=JS&CSC=Y&NEWS=N&PAGE=fulltext&D=emed12&AN=70574818_x000D_ http://widgets.ebscohost.com/prod/customerspecific/s9815128/redirect.php?sid=OVID:embase&id=pmid:&id=doi:10.1016%2Fj.jval.2011.08.595&issn=1098-3015&isbn=&volume=14&issue=7&spage=A341&pages=A341&date=2011&title=Value+in+Health&atitle=Inappropriate+prescriptions+based+on+beers+criteria+in+elderly+patien…
First search	Exclude	Title abstract	Conference presentation	A. Irwin; D. E. Moul	2012	Prescribing habits among medical specialties of initial ropinirole doses for patients with restless leg syndrome (RLS)	Sleep	1)			A264	https://ovidsp.ovid.com/ovidweb.cgi?T=JS&CSC=Y&NEWS=N&PAGE=fulltext&D=emed13&AN=71514896_x000D_ http://widgets.ebscohost.com/prod/customerspecific/s9815128/redirect.php?sid=OVID:embase&id=pmid:&id=doi:&issn=0161-8105&isbn=&volume=35&issue=SUPPL.+1&spage=A264&pages=A264&date=2012&title=Sleep&atitle=Prescribing+habits+among+medical+specialties+of+initial+ropinirole+doses+for+patients+with+restless+…
First search	Exclude	Title abstract	Conference presentation	S. Isaacson; M. Achari; R. Bhidayasiri; C. Comella; J. Giordano Farmer; F. Gupta; S. Jones; D. Kreitzman; D. Kremens; S. Lewis; W. Poewe; E. Tolosa; I. Yermilov; C. Campos; M. Broder	2022	Use of On-Demand Treatments for OFF Episodes in Parkinson's Disease: Guidance from a RAND/UCLA Modified Delphi Consensus Panel	Movement Disorders Clinical Practice	9(SUPPL 1)			S60-S62	https://ovidsp.ovid.com/ovidweb.cgi?T=JS&CSC=Y&NEWS=N&PAGE=fulltext&D=emexb&AN=638392285_x000D_ http://widgets.ebscohost.com/prod/customerspecific/s9815128/redirect.php?sid=OVID:embase&id=pmid:&id=doi:10.1002%2Fmdc3.13411&issn=2330-1619&isbn=&volume=9&issue=SUPPL+1&spage=S60&pages=S60-S62&date=2022&title=Movement+Disorders+Clinical+Practice&atitle=Use+of+On-Demand+Treatments+for+OFF+Episodes+in+P…
First search	Exclude	Title abstract	Conference presentation	J. Ivanova; H. Birnbaum; U. Desai; N. Kirson; A. Cummings; A. San Roman; S. Rao; R. Andrews; Q. Doan; W. Zachry	2012	Prevalence, comorbidity burden and treatmentofalzheimer's diseaseamong the elderly in the united states	Alzheimer's and Dementia	1)			P596	https://ovidsp.ovid.com/ovidweb.cgi?T=JS&CSC=Y&NEWS=N&PAGE=fulltext&D=emed13&AN=70861162_x000D_ http://widgets.ebscohost.com/prod/customerspecific/s9815128/redirect.php?sid=OVID:embase&id=pmid:&id=doi:10.1016%2Fj.jalz.2012.05.2074&issn=1552-5260&isbn=&volume=8&issue=4+SUPPL.+1&spage=P596&pages=P596&date=2012&title=Alzheimer%27s+and+Dementia&atitle=Prevalence%2C+comorbidity+burden+and+treatmentofa…
First search	Exclude	Title abstract	Conference presentation	S. Jagadeesh; A. Moorthy; B. G. Dharmanand	2019	Current practice of hydroxychloroquine prescription and monitoring in india-a national survey	Annals of the Rheumatic Diseases	78(Supplement 2)			2070	https://ovidsp.ovid.com/ovidweb.cgi?T=JS&CSC=Y&NEWS=N&PAGE=fulltext&D=emed20&AN=628859434_x000D_ http://widgets.ebscohost.com/prod/customerspecific/s9815128/redirect.php?sid=OVID:embase&id=pmid:&id=doi:10.1136%2Fannrheumdis-2019-eular.6535&issn=1468-2060&isbn=&volume=78&issue=Supplement+2&spage=2070&pages=2070&date=2019&title=Annals+of+the+Rheumatic+Diseases&atitle=Current+practice+of+hydroxychlo…
First search	Exclude	Title abstract	Conference presentation	S. Janus; N. Rasing; S. Zuidema; C. Teunenbroek	2019	Development of a mobile application to monitor psychotropic drug prescriptions	International Psychogeriatrics	31(Supplement 1)			116-117	https://ovidsp.ovid.com/ovidweb.cgi?T=JS&CSC=Y&NEWS=N&PAGE=fulltext&D=emed20&AN=630690097_x000D_ http://widgets.ebscohost.com/prod/customerspecific/s9815128/redirect.php?sid=OVID:embase&id=pmid:&id=doi:10.1017%2FS1041610219001339&issn=1741-203X&isbn=&volume=31&issue=Supplement+1&spage=116&pages=116-117&date=2019&title=International+Psychogeriatrics&atitle=Development+of+a+mobile+application+to+mo…
First search	Exclude	Title abstract	Conference presentation	A. Jelakovic; M. Abramovic; Z. Dika; V. Domislovic; K. Djapic; M. Fucek; L. Gelineo; J. Josipovic; S. Karanovic; J. Kos; N. Leko; V. Matijevic; V. Premuzic; I. Vukovic Brinar; B. Jelakovic	2018	Fixed dose combination therapy is associated with better blood pressure control and lower albuminuria in real-life cohort during 7 years of follow up. ENAH - Croatian rural study	Journal of Hypertension	36(Supplement 1)			e169	https://ovidsp.ovid.com/ovidweb.cgi?T=JS&CSC=Y&NEWS=N&PAGE=fulltext&D=emed19&AN=623096569_x000D_ http://widgets.ebscohost.com/prod/customerspecific/s9815128/redirect.php?sid=OVID:embase&id=pmid:&id=doi:&issn=1473-5598&isbn=&volume=36&issue=Supplement+1&spage=e169&pages=e169&date=2018&title=Journal+of+Hypertension&atitle=Fixed+dose+combination+therapy+is+associated+with+better+blood+pressure+contr…
First search	Exclude	Title abstract	Conference presentation	A. A. Jennings; S. B. F. Dhuny	2019	A Descriptive Cross Sectional Study of Gps Knowledge of and Attitudes Towards the Management of Behavioural and Psychological Symptoms of Dementia	Journal of Epidemiology and Community Health	73(Supplement 1)			A83	https://ovidsp.ovid.com/ovidweb.cgi?T=JS&CSC=Y&NEWS=N&PAGE=fulltext&D=emexb&AN=638508435_x000D_ http://widgets.ebscohost.com/prod/customerspecific/s9815128/redirect.php?sid=OVID:embase&id=pmid:&id=doi:10.1136%2Fjech-2019-SSMabstracts.176&issn=1470-2738&isbn=&volume=73&issue=Supplement+1&spage=A83&pages=A83&date=2019&title=Journal+of+Epidemiology+and+Community+Health&atitle=A+DESCRIPTIVE+CROSS+SEC…
First search	Exclude	Title abstract	Conference presentation	A. A. Jennings; S. B. F. Dhuny; T. Foley	2019	GPs knowledge of and attitudes towards the management of behavioural and psychological symptoms of dementia: A descriptive cross sectional study	Age and Ageing. Conference: 67th Annual and Scientific Meeting of the Irish Gerontological Society, Innovation, Advances and Excellence in Ageing. Cork Ireland	48		Supplement 3		https://ovidsp.ovid.com/ovidweb.cgi?T=JS&CSC=Y&NEWS=N&PAGE=fulltext&D=emed20&AN=629610047_x000D_ http://widgets.ebscohost.com/prod/customerspecific/s9815128/redirect.php?sid=OVID:embase&id=pmid:&id=doi:10.1093%2Fageing%2Fafz103.40&issn=1468-2834&isbn=&volume=48&issue=Supplement+3&spage=iii17&pages=&date=2019&title=Age+and+Ageing&atitle=GPs+knowledge+of+and+attitudes+towards+the+management+of+beha…
First search	Exclude	Title abstract	Conference presentation	A. A. Jennings; T. Foley; C. P. Bradley	2017	General practitioners' perspectives on the management of behavioural and psychological symptoms of dementia	Alzheimer's and Dementia	13(7)			P829	https://ovidsp.ovid.com/ovidweb.cgi?T=JS&CSC=Y&NEWS=N&PAGE=fulltext&D=emed18&AN=620610843_x000D_ http://widgets.ebscohost.com/prod/customerspecific/s9815128/redirect.php?sid=OVID:embase&id=pmid:&id=doi:&issn=1552-5279&isbn=&volume=13&issue=7&spage=P829&pages=P829&date=2017&title=Alzheimer%27s+and+Dementia&atitle=General+practitioners%27+perspectives+on+the+management+of+behavioural+and+psychologi…
First search	Exclude	Title abstract	Conference presentation	S. Jeong; J. Kirk; J. LaCoss; S. Sanchez-Reilly; S. Lee	2019	Opioid toxicity characteristics of older adults presenting to the emergency department	Journal of the American Geriatrics Society	67(Supplement 1)			S328	https://ovidsp.ovid.com/ovidweb.cgi?T=JS&CSC=Y&NEWS=N&PAGE=fulltext&D=emed20&AN=627350676_x000D_ http://widgets.ebscohost.com/prod/customerspecific/s9815128/redirect.php?sid=OVID:embase&id=pmid:&id=doi:10.1111%2Fjgs.15898&issn=1532-5415&isbn=&volume=67&issue=Supplement+1&spage=S328&pages=S328&date=2019&title=Journal+of+the+American+Geriatrics+Society&atitle=Opioid+toxicity+characteristics+of+olde…
First search	Exclude	Title abstract	Conference presentation	E. Jeschke; T. Ostermann; H. C. Vollmar; M. Tabali; A. Bockelbrink; C. Witt; S. N. Willich; H. Matthes	2010	Prescribing practices in a German network of anthroposophic physicians for the treatment of patients with dementia: A prospective observational study	European Journal of Integrative Medicine	2(4)			229-230	https://ovidsp.ovid.com/ovidweb.cgi?T=JS&CSC=Y&NEWS=N&PAGE=fulltext&D=emed11&AN=70861364_x000D_ http://widgets.ebscohost.com/prod/customerspecific/s9815128/redirect.php?sid=OVID:embase&id=pmid:&id=doi:10.1016%2Fj.eujim.2010.09.120&issn=1876-3820&isbn=&volume=2&issue=4&spage=229&pages=229-230&date=2010&title=European+Journal+of+Integrative+Medicine&atitle=Prescribing+practices+in+a+German+network+…
First search	Exclude	Title abstract	Conference presentation	T. Jessop; F. Harrison; M. Cations; A. Shell; H. Brodaty	2016	Deprescribing antipsychotics in longterm care residents with behavioral and psychological symptoms of dementia	Alzheimer's and Dementia	12(7 Supplement)			P262	https://ovidsp.ovid.com/ovidweb.cgi?T=JS&CSC=Y&NEWS=N&PAGE=fulltext&D=emed17&AN=613187576_x000D_ http://widgets.ebscohost.com/prod/customerspecific/s9815128/redirect.php?sid=OVID:embase&id=pmid:&id=doi:&issn=1552-5260&isbn=&volume=12&issue=7+Supplement&spage=P262&pages=P262&date=2016&title=Alzheimer%27s+and+Dementia&atitle=Deprescribing+antipsychotics+in+longterm+care+residents+with+behavioral+an…
First search	Exclude	Title abstract	Conference presentation	C. Jeyachandran	2019	Living with Parkinson's disease in Peru	Journal of Parkinson's Disease	9(1)			264	https://ovidsp.ovid.com/ovidweb.cgi?T=JS&CSC=Y&NEWS=N&PAGE=fulltext&D=emed20&AN=630631792_x000D_ http://widgets.ebscohost.com/prod/customerspecific/s9815128/redirect.php?sid=OVID:embase&id=pmid:&id=doi:10.3233%2FJPD-199900&issn=1877-718X&isbn=&volume=9&issue=1&spage=264&pages=264&date=2019&title=Journal+of+Parkinson%27s+Disease&atitle=Living+with+Parkinson%27s+disease+in+Peru&aulast=Jeyachandran&…
First search	Exclude	Title abstract	Conference presentation	G. Jiao; B. Wang; L. Zhou; Q. Zhang; S. Li; M. Piao; H. Cao; S. Su; L. Liang; W. Wang	2013	Perception of physicians towards probiotics used in IBS: A nation-wide representative survey	Journal of Gastroenterology and Hepatology	3)			130	https://ovidsp.ovid.com/ovidweb.cgi?T=JS&CSC=Y&NEWS=N&PAGE=fulltext&D=emed14&AN=71212849_x000D_ http://widgets.ebscohost.com/prod/customerspecific/s9815128/redirect.php?sid=OVID:embase&id=pmid:&id=doi:10.1111%2Fjgh.12363_2&issn=0815-9319&isbn=&volume=28&issue=SUPPL.+3&spage=130&pages=130&date=2013&title=Journal+of+Gastroenterology+and+Hepatology&atitle=Perception+of+physicians+towards+probiotics+…
First search	Exclude	Title abstract	Conference presentation	M. Jiron; V. Pate; L. C. Hanson; J. Lund; M. J. Funk; T. Sturmer	2018	Potential omissions of angiotensin inhibition treatment among older US adults after an acute myocardial infarction	Pharmacoepidemiology and Drug Safety	27(Supplement 2)			291-292	https://ovidsp.ovid.com/ovidweb.cgi?T=JS&CSC=Y&NEWS=N&PAGE=fulltext&D=emed19&AN=623865343_x000D_ http://widgets.ebscohost.com/prod/customerspecific/s9815128/redirect.php?sid=OVID:embase&id=pmid:&id=doi:10.1002%2Fpds.4629&issn=1099-1557&isbn=&volume=27&issue=Supplement+2&spage=291&pages=291-292&date=2018&title=Pharmacoepidemiology+and+Drug+Safety&atitle=Potential+omissions+of+angiotensin+inhibitio…
First search	Exclude	Title abstract	Conference presentation	M. S. Johansson; A. Pottegard; J. Sondergaard; M. Englund; D. T. Gronne; S. T. Skou; E. M. Roos; J. B. Thorlund	2021	Dispensed analgesics among patients with knee or hip osteoarthritis initiating an exercise therapy and patient education program in primary care	Osteoarthritis and Cartilage	29(Supplement 1)			S417-S419	https://ovidsp.ovid.com/ovidweb.cgi?T=JS&CSC=Y&NEWS=N&PAGE=fulltext&D=emed22&AN=2011700940_x000D_ http://widgets.ebscohost.com/prod/customerspecific/s9815128/redirect.php?sid=OVID:embase&id=pmid:&id=doi:10.1016%2Fj.joca.2021.02.540&issn=1063-4584&isbn=&volume=29&issue=Supplement+1&spage=S417&pages=S417-S419&date=2021&title=Osteoarthritis+and+Cartilage&atitle=Dispensed+analgesics+among+patients+wi…
First search	Exclude	Title abstract	Conference presentation	M. S. Johansson; A. Pottegard; J. Sondergaard; M. Englund; D. T. Gronne; S. T. Skou; E. M. Roos; J. B. Thorlund	2022	Chronic Opioid Use before and after Exercise Therapy and Patient Education among Patients with Knee or Hip Osteoarthritis: A Cohort Study Based on National Health Registry Data	Osteoarthritis and Cartilage	30(Supplement 1)			S249-S250	https://ovidsp.ovid.com/ovidweb.cgi?T=JS&CSC=Y&NEWS=N&PAGE=fulltext&D=emexa&AN=2017443384_x000D_ http://widgets.ebscohost.com/prod/customerspecific/s9815128/redirect.php?sid=OVID:embase&id=pmid:&id=doi:10.1016%2Fj.joca.2022.02.338&issn=1063-4584&isbn=&volume=30&issue=Supplement+1&spage=S249&pages=S249-S250&date=2022&title=Osteoarthritis+and+Cartilage&atitle=CHRONIC+OPIOID+USE+BEFORE+AND+AFTER+EXE…
First search	Exclude	Title abstract	Conference presentation	B. Jones; B. Pan; J. Homik; A. Russell; W. P. Maksymowych; J. Hall; S. Keeling	2019	Earlier biologic initiation over two decades of real world observational data from the rapport biologics registry of northern alberta, canada	Arthritis and Rheumatology	71(Supplement 10)			2344-2347	https://ovidsp.ovid.com/ovidweb.cgi?T=JS&CSC=Y&NEWS=N&PAGE=fulltext&D=emed20&AN=633058491_x000D_ http://widgets.ebscohost.com/prod/customerspecific/s9815128/redirect.php?sid=OVID:embase&id=pmid:&id=doi:10.1002%2Fart.41108&issn=2326-5205&isbn=&volume=71&issue=Supplement+10&spage=2344&pages=2344-2347&date=2019&title=Arthritis+and+Rheumatology&atitle=Earlier+biologic+initiation+over+two+decades+of+r…
First search	Exclude	Title abstract	Conference presentation	C. Jones; L. A. Rubin; A. Papachristos; E. Harniman; J. P. Ong	2014	Improving osteoarthritis outcomes utilizing a multidisciplinary model of care; experience in a diverse multicultural urban teaching hospital	Arthritis and Rheumatology	10)			S637-S638	https://ovidsp.ovid.com/ovidweb.cgi?T=JS&CSC=Y&NEWS=N&PAGE=fulltext&D=emed15&AN=71737440_x000D_ http://widgets.ebscohost.com/prod/customerspecific/s9815128/redirect.php?sid=OVID:embase&id=pmid:&id=doi:10.1002%2Fart.38914&issn=2326-5191&isbn=&volume=66&issue=SUPPL.+10&spage=S637&pages=S637-S638&date=2014&title=Arthritis+and+Rheumatology&atitle=Improving+osteoarthritis+outcomes+utilizing+a+multidis…
First search	Exclude	Title abstract	Conference presentation	J. Jones; L. Alexander; E. Hancock; K. Cooper	2022	The development of a complex intervention to support exercise self-management for people with Parkinson's	Physiotherapy (United Kingdom)	114(Supplement 1)			e199-e200	https://ovidsp.ovid.com/ovidweb.cgi?T=JS&CSC=Y&NEWS=N&PAGE=fulltext&D=emexa&AN=2016910362_x000D_ http://widgets.ebscohost.com/prod/customerspecific/s9815128/redirect.php?sid=OVID:embase&id=pmid:&id=doi:10.1016%2Fj.physio.2021.12.180&issn=0031-9406&isbn=&volume=114&issue=Supplement+1&spage=e199&pages=e199-e200&date=2022&title=Physiotherapy+%28United+Kingdom%29&atitle=The+development+of+a+complex+i…
First search	Exclude	Title abstract	Conference presentation	M. E. Jones; C. Cooper; C. Bhanu; R. Raine; G. Manthorpe; K. Walters; I. Petersen	2019	Ethnic inequalities in prescribing quality for patients with dementia: A cohort study using electronic health records	Pharmacoepidemiology and Drug Safety	28(Supplement 2)			218	https://ovidsp.ovid.com/ovidweb.cgi?T=JS&CSC=Y&NEWS=N&PAGE=fulltext&D=emed20&AN=629265294_x000D_ http://widgets.ebscohost.com/prod/customerspecific/s9815128/redirect.php?sid=OVID:embase&id=pmid:&id=doi:10.1002%2Fpds.4864&issn=1099-1557&isbn=&volume=28&issue=Supplement+2&spage=218&pages=218&date=2019&title=Pharmacoepidemiology+and+Drug+Safety&atitle=Ethnic+inequalities+in+prescribing+quality+for+p…
First search	Exclude	Title abstract	Conference presentation	M. L. Jones	2017	Cognitive bias: A blindfold	Diagnosis	4(4)			eA66	https://ovidsp.ovid.com/ovidweb.cgi?T=JS&CSC=Y&NEWS=N&PAGE=fulltext&D=emed18&AN=620057627_x000D_ http://widgets.ebscohost.com/prod/customerspecific/s9815128/redirect.php?sid=OVID:embase&id=pmid:&id=doi:10.1515%2Fdx-2017-0034&issn=2194-802X&isbn=&volume=4&issue=4&spage=eA66&pages=eA66&date=2017&title=Diagnosis&atitle=Cognitive+bias%3A+A+blindfold&aulast=Jones&pid=%3Cauthor%3EJones+M.L.%3C%2Fauthor…
First search	Exclude	Title abstract	Conference presentation	P. Jones; S. Woodgate; D. Williams; P. Biggs; K. Nicholas; K. Button; P. Corcoran; C. Holt	2018	Distinguishing between knee rehabilitation exercises using inertial measurement units	Osteoarthritis and Cartilage	26(Supplement 1)			S380-S381	https://ovidsp.ovid.com/ovidweb.cgi?T=JS&CSC=Y&NEWS=N&PAGE=fulltext&D=emed19&AN=622574856_x000D_ http://widgets.ebscohost.com/prod/customerspecific/s9815128/redirect.php?sid=OVID:embase&id=pmid:&id=doi:&issn=1522-9653&isbn=&volume=26&issue=Supplement+1&spage=S380&pages=S380-S381&date=2018&title=Osteoarthritis+and+Cartilage&atitle=Distinguishing+between+knee+rehabilitation+exercises+using+inertial…
First search	Exclude	Title abstract	Conference presentation	T. Jones; W. Baqir; J. Edemenson; S. Blair	2012	Identifying patients at risk of medicines related harm in a care home setting	International Journal of Pharmacy Practice	2)			29-30	https://ovidsp.ovid.com/ovidweb.cgi?T=JS&CSC=Y&NEWS=N&PAGE=fulltext&D=emed13&AN=70879026_x000D_ http://widgets.ebscohost.com/prod/customerspecific/s9815128/redirect.php?sid=OVID:embase&id=pmid:&id=doi:10.1111%2Fj.2042-7174.2012.00234-6.x&issn=0961-7671&isbn=&volume=20&issue=SUPPL.+2&spage=29&pages=29-30&date=2012&title=International+Journal+of+Pharmacy+Practice&atitle=Identifying+patients+at+risk…
First search	Exclude	Title abstract	Conference presentation	L. Joosten; A. De Boer; E. Van Eerde; S. Van Doorn; A. Hoes; M. Bots; F. Rutten; G. Geersing	2022		Research and Practice in Thrombosis and Haemostasis. Conference	6		Supplement 1		https://ovidsp.ovid.com/ovidweb.cgi?T=JS&CSC=Y&NEWS=N&PAGE=fulltext&D=emexb&AN=639571640_x000D_ http://widgets.ebscohost.com/prod/customerspecific/s9815128/redirect.php?sid=OVID:embase&id=pmid:&id=doi:10.1002%2Frth2.12788&issn=2475-0379&isbn=&volume=6&issue=Supplement+1&spage=&pages=&date=2022&title=Research+and+Practice+in+Thrombosis+and+Haemostasis&atitle=Atrial+fibrillation%3A+Trends+in+preval…
First search	Exclude	Title abstract	Conference presentation	J. T. Jorgensen; R. Westendorp; J. Hansen; L. T. Stayner; M. K. Simonsen; Z. J. Andersen	2019	Shift work and incidence of dementia: A Danish nurse cohort study	Sleep Science	12(Supplement 3)			13	https://ovidsp.ovid.com/ovidweb.cgi?T=JS&CSC=Y&NEWS=N&PAGE=fulltext&D=emed20&AN=630018670_x000D_ http://widgets.ebscohost.com/prod/customerspecific/s9815128/redirect.php?sid=OVID:embase&id=pmid:&id=doi:&issn=1984-0063&isbn=&volume=12&issue=Supplement+3&spage=13&pages=13&date=2019&title=Sleep+Science&atitle=Shift+work+and+incidence+of+dementia%3A+A+Danish+nurse+cohort+study&aulast=Jorgensen&pid=%3…
First search	Exclude	Title abstract	Conference presentation	A. Joshi; M. K. Margolis; J. Cappelleri; R. Hsieh; M. N. Essex; P. Park; K. Coyne	2012	Factors associated with gastroprotective agent use and adherence among adults with arthritis taking NSAIDs in the United States	American Journal of Gastroenterology	1)			S574-S575	https://ovidsp.ovid.com/ovidweb.cgi?T=JS&CSC=Y&NEWS=N&PAGE=fulltext&D=emed13&AN=70895064_x000D_ http://widgets.ebscohost.com/prod/customerspecific/s9815128/redirect.php?sid=OVID:embase&id=pmid:&id=doi:10.1038%2Fajg.2012.274&issn=0002-9270&isbn=&volume=107&issue=SUPPL.+1&spage=S574&pages=S574-S575&date=2012&title=American+Journal+of+Gastroenterology&atitle=Factors+associated+with+gastroprotective+…
First search	Exclude	Title abstract	Conference presentation	D. Juarez; J. Davis	2014	Cost of care attributable to alzheimer's disease for medicare enrollees	Value in Health	17(3)			A215	https://ovidsp.ovid.com/ovidweb.cgi?T=JS&CSC=Y&NEWS=N&PAGE=fulltext&D=emed15&AN=71488690_x000D_ http://widgets.ebscohost.com/prod/customerspecific/s9815128/redirect.php?sid=OVID:embase&id=pmid:&id=doi:10.1016%2Fj.jval.2014.03.1256&issn=1098-3015&isbn=&volume=17&issue=3&spage=A215&pages=A215&date=2014&title=Value+in+Health&atitle=Cost+of+care+attributable+to+alzheimer%27s+disease+for+medicare+enro…
First search	Exclude	Title abstract	Conference presentation	S. Kabadi; A. Lee; M. Kuhn; D. Gray	2016	Predictive model of Parkinson's disease in large electronic health records database	Value in Health	19(3)			A59	https://ovidsp.ovid.com/ovidweb.cgi?T=JS&CSC=Y&NEWS=N&PAGE=fulltext&D=emed17&AN=72311002_x000D_ http://widgets.ebscohost.com/prod/customerspecific/s9815128/redirect.php?sid=OVID:embase&id=pmid:&id=doi:&issn=1524-4733&isbn=&volume=19&issue=3&spage=A59&pages=A59&date=2016&title=Value+in+Health&atitle=Predictive+model+of+Parkinson%27s+disease+in+large+electronic+health+records+database&aulast=Kabadi…
First search	Exclude	Title abstract	Conference presentation	R. M. Kaiser; A. Mohammed	2015	When home is no longer safe: An HBPC IDT Rescue	Journal of the American Geriatrics Society	1)			S19-S20	https://ovidsp.ovid.com/ovidweb.cgi?T=JS&CSC=Y&NEWS=N&PAGE=fulltext&D=emed16&AN=71855798_x000D_ http://widgets.ebscohost.com/prod/customerspecific/s9815128/redirect.php?sid=OVID:embase&id=pmid:&id=doi:10.1111%2Fjgs.13439&issn=0002-8614&isbn=&volume=63&issue=SUPPL.+1&spage=S19&pages=S19-S20&date=2015&title=Journal+of+the+American+Geriatrics+Society&atitle=When+home+is+no+longer+safe%3A+An+HBPC+IDT…
First search	Exclude	Title abstract	Conference presentation	B. Kaka; S. S. Maharaj	2017	Factors affecting adherence to exercises treatment among knee osteoarthritis patients attending physiotherapy treatment	Physiotherapy (United Kingdom)	103(Supplement 1)			e135-e136	https://ovidsp.ovid.com/ovidweb.cgi?T=JS&CSC=Y&NEWS=N&PAGE=fulltext&D=emed18&AN=620235673_x000D_ http://widgets.ebscohost.com/prod/customerspecific/s9815128/redirect.php?sid=OVID:embase&id=pmid:&id=doi:10.1016%2Fj.physio.2017.11.193&issn=1873-1465&isbn=&volume=103&issue=Supplement+1&spage=e135&pages=e135-e136&date=2017&title=Physiotherapy+%28United+Kingdom%29&atitle=Factors+affecting+adherence+to…
First search	Exclude	Title abstract	Conference presentation	P. P. Kakad; S. E. Harpe; P. W. Slattum	2012	Impact of Calendar Blister Packaging (CBP) on adherence with antihypertensive medications in older adults treated for dementia	Value in Health	15(4)			A125	https://ovidsp.ovid.com/ovidweb.cgi?T=JS&CSC=Y&NEWS=N&PAGE=fulltext&D=emed13&AN=70763657_x000D_ http://widgets.ebscohost.com/prod/customerspecific/s9815128/redirect.php?sid=OVID:embase&id=pmid:&id=doi:10.1016%2Fj.jval.2012.03.676&issn=1098-3015&isbn=&volume=15&issue=4&spage=A125&pages=A125&date=2012&title=Value+in+Health&atitle=Impact+of+Calendar+Blister+Packaging+%28CBP%29+on+adherence+with+anti…
First search	Exclude	Title abstract	Conference presentation	M. Kanagarathnam; D. Neely; S. Mallikarjunappa	2012		Anaesthesia	2)			53	https://ovidsp.ovid.com/ovidweb.cgi?T=JS&CSC=Y&NEWS=N&PAGE=fulltext&D=emed13&AN=70901998_x000D_ http://widgets.ebscohost.com/prod/customerspecific/s9815128/redirect.php?sid=OVID:embase&id=pmid:&id=doi:10.1111%2Fanae.12033&issn=0003-2409&isbn=&volume=67&issue=SUPPL.+2&spage=53&pages=53&date=2012&title=Anaesthesia&atitle=Non+operative+acute+pain&aulast=Kanagarathnam&pid=%3Cauthor%3EKanagarathnam+M.…
First search	Exclude	Title abstract	Conference presentation	C. Kanchagar; B. N. Noble; C. Crnich; J. C. McGregor; D. T. Bearden; J. P. Furuno	2019	Frequency of inappropriate antibiotic prescribing in nursing homes	Open Forum Infectious Diseases	6(Supplement 2)			S691	https://ovidsp.ovid.com/ovidweb.cgi?T=JS&CSC=Y&NEWS=N&PAGE=fulltext&D=emed20&AN=630691553_x000D_ http://widgets.ebscohost.com/prod/customerspecific/s9815128/redirect.php?sid=OVID:embase&id=pmid:&id=doi:10.1093%2Fofid%2Fofz360.1731&issn=2328-8957&isbn=&volume=6&issue=Supplement+2&spage=S691&pages=S691&date=2019&title=Open+Forum+Infectious+Diseases&atitle=Frequency+of+inappropriate+antibiotic+presc…
First search	Exclude	Title abstract	Conference presentation	T. M. Karrer; P. Dillon; I. Gravestock; L. Rutten-Jacobs; J. Mouchet	2021	Impact of the COVID-19 pandemic on routine clinical management of patients with neurological conditions: A retrospective cohort study in UK primary care (CPRD)	Pharmacoepidemiology and Drug Safety	30(SUPPL 1)			248	https://ovidsp.ovid.com/ovidweb.cgi?T=JS&CSC=Y&NEWS=N&PAGE=fulltext&D=emed22&AN=636200137_x000D_ http://widgets.ebscohost.com/prod/customerspecific/s9815128/redirect.php?sid=OVID:embase&id=pmid:&id=doi:10.1002%2Fpds.5305&issn=1099-1557&isbn=&volume=30&issue=SUPPL+1&spage=248&pages=248&date=2021&title=Pharmacoepidemiology+and+Drug+Safety&atitle=Impact+of+the+COVID-19+pandemic+on+routine+clinical+m…
First search	Exclude	Title abstract	Conference presentation	J. N. Katz; L. D. Marceau; F. L. Trachtenberg; M. A. Fischer; J. Yu; J. B. McKinlay	2013	The activated patient influences primary care physicians' prescriptions of celebrex for osteoarthritis	Osteoarthritis and Cartilage	1)			S152	https://ovidsp.ovid.com/ovidweb.cgi?T=JS&CSC=Y&NEWS=N&PAGE=fulltext&D=emed14&AN=71464977_x000D_ http://widgets.ebscohost.com/prod/customerspecific/s9815128/redirect.php?sid=OVID:embase&id=pmid:&id=doi:&issn=1063-4584&isbn=&volume=21&issue=SUPPL.+1&spage=S152&pages=S152&date=2013&title=Osteoarthritis+and+Cartilage&atitle=The+activated+patient+influences+primary+care+physicians%27+prescriptions+of+…
First search	Exclude	Title abstract	Conference presentation	N. P. Katz; K. Gandhi; W. Wei; A. Huang; L. Wang	2018		Arthritis and Rheumatology	70(Supplement 9)			469-471	https://ovidsp.ovid.com/ovidweb.cgi?T=JS&CSC=Y&NEWS=N&PAGE=fulltext&D=emed19&AN=626437129_x000D_ http://widgets.ebscohost.com/prod/customerspecific/s9815128/redirect.php?sid=OVID:embase&id=pmid:&id=doi:10.1002%2Fart.40700&issn=2326-5205&isbn=&volume=70&issue=Supplement+9&spage=469&pages=469-471&date=2018&title=Arthritis+and+Rheumatology&atitle=Assessing+inappropriate+pain+management+in+adults+wit…
First search	Exclude	Title abstract	Conference presentation	M. Kaur; E. Ashbeck; D. Ran; C. K. Kwoh; E. Vina	2016	Knee pain and patient preference for knee replacement: Healthcare access matters	Arthritis and Rheumatology	68(Supplement 10)			1589-1590	https://ovidsp.ovid.com/ovidweb.cgi?T=JS&CSC=Y&NEWS=N&PAGE=fulltext&D=emed17&AN=613889438_x000D_ http://widgets.ebscohost.com/prod/customerspecific/s9815128/redirect.php?sid=OVID:embase&id=pmid:&id=doi:10.1002%2Fart.39977&issn=2326-5205&isbn=&volume=68&issue=Supplement+10&spage=1589&pages=1589-1590&date=2016&title=Arthritis+and+Rheumatology&atitle=Knee+pain+and+patient+preference+for+knee+replace…
First search	Exclude	Title abstract	Conference presentation	A. K. Kayano; M. G. Peres; K. E. Nakaema; C. Bissani; N. S. Moraes; E. B. Elkhoury; A. F. Bersani; A. G. Tommaso; J. O. Gomes; L. L. Mariotti; A. B. Aranha; A. D. Tavares; L. Z. De Oliveira; J. C. Martuscello; T. Ioshimoto; F. Cortesao; A. C. Pernambuco	2011	Frequency of broad spectrum antibiotics prescription in a Brazilian palliative care Unit	Journal of the American Geriatrics Society	1)			S174	https://ovidsp.ovid.com/ovidweb.cgi?T=JS&CSC=Y&NEWS=N&PAGE=fulltext&D=emed12&AN=70990136_x000D_ http://widgets.ebscohost.com/prod/customerspecific/s9815128/redirect.php?sid=OVID:embase&id=pmid:&id=doi:10.1111%2Fj.1532-5415.2011.03416.x&issn=0002-8614&isbn=&volume=59&issue=SUPPL.+1&spage=S174&pages=S174&date=2011&title=Journal+of+the+American+Geriatrics+Society&atitle=Frequency+of+broad+spectrum+a…
First search	Exclude	Title abstract	Conference presentation	L. J. Keilman; M. Harris; S. Bronner	2021	Increasing Complexity Awareness of Parkinson Disease Psychosis: Risk Factors, Symptoms, Diagnosing &management	International Psychogeriatrics	33(SUPPL 1)			19-20	https://ovidsp.ovid.com/ovidweb.cgi?T=JS&CSC=Y&NEWS=N&PAGE=fulltext&D=emed22&AN=636711058_x000D_ http://widgets.ebscohost.com/prod/customerspecific/s9815128/redirect.php?sid=OVID:embase&id=pmid:&id=doi:10.1017%2FS1041610221001514&issn=1741-203X&isbn=&volume=33&issue=SUPPL+1&spage=19&pages=19-20&date=2021&title=International+Psychogeriatrics&atitle=Increasing+Complexity+Awareness+of+Parkinson+Dise…
First search	Exclude	Title abstract	Conference presentation	J. Kember; K. Hodson; D. H. James	2013	Public perception of community pharmacy: A qualitative study	International Journal of Pharmacy Practice	2)			50	https://ovidsp.ovid.com/ovidweb.cgi?T=JS&CSC=Y&NEWS=N&PAGE=fulltext&D=emed14&AN=71374999_x000D_ http://widgets.ebscohost.com/prod/customerspecific/s9815128/redirect.php?sid=OVID:embase&id=pmid:&id=doi:10.1111%2Fijpp.12064&issn=0961-7671&isbn=&volume=21&issue=SUPPL.+2&spage=50&pages=50&date=2013&title=International+Journal+of+Pharmacy+Practice&atitle=Public+perception+of+community+pharmacy%3A+A+qu…
First search	Exclude	Title abstract	Conference presentation	L. Kennedy; C. Nwogbunyama	2021	P.0524 Anticholinergic burden in a psychiatry of later life cohort: a cross-sectional analysis	European Neuropsychopharmacology	53(Supplement 1)			S386-S387	https://ovidsp.ovid.com/ovidweb.cgi?T=JS&CSC=Y&NEWS=N&PAGE=fulltext&D=emexa&AN=2016151769_x000D_ http://widgets.ebscohost.com/prod/customerspecific/s9815128/redirect.php?sid=OVID:embase&id=pmid:&id=doi:10.1016%2Fj.euroneuro.2021.10.495&issn=0924-977X&isbn=&volume=53&issue=Supplement+1&spage=S386&pages=S386-S387&date=2021&title=European+Neuropsychopharmacology&atitle=P.0524+Anticholinergic+burden+…
First search	Exclude	Title abstract	Conference presentation	L. C. Kennedy; C. Nwogbunyama	2021		International Psychogeriatrics	33(SUPPL 1)			16-17	https://ovidsp.ovid.com/ovidweb.cgi?T=JS&CSC=Y&NEWS=N&PAGE=fulltext&D=emed22&AN=636711050_x000D_ http://widgets.ebscohost.com/prod/customerspecific/s9815128/redirect.php?sid=OVID:embase&id=pmid:&id=doi:10.1017%2FS1041610221001484&issn=1741-203X&isbn=&volume=33&issue=SUPPL+1&spage=16&pages=16-17&date=2021&title=International+Psychogeriatrics&atitle=ECN+Awards%3A+Anticholinergic+Burden%3A+A+Study+i…
First search	Exclude	Title abstract	Conference presentation	J. Keys; C. S. Lau; C. C. Lang	1991	Non-steroidal anti-inflammatory drugs - Which, when and Why? A survey amongst Tayside general practitioners	British Journal of Clinical Pharmacology	31(2)			238P	https://ovidsp.ovid.com/ovidweb.cgi?T=JS&CSC=Y&NEWS=N&PAGE=fulltext&D=emed4&AN=21070033_x000D_ http://widgets.ebscohost.com/prod/customerspecific/s9815128/redirect.php?sid=OVID:embase&id=pmid:&id=doi:&issn=0306-5251&isbn=&volume=31&issue=2&spage=238P&pages=238P&date=1991&title=British+Journal+of+Clinical+Pharmacology&atitle=Non-steroidal+anti-inflammatory+drugs+-+Which%2C+when+and+Why%3F+A+survey…
First search	Exclude	Title abstract	Conference presentation	T. Khaleeq; N. Lo; J. King; A. Turner; E. Howland; T. Graham	2022	Making an Effective Ward Round Model in the Department of Trauma and Orthopaedic Surgery for University Hospitals of Birmingham Trust	British Journal of Surgery	109(Supplement 6)			vi100	https://ovidsp.ovid.com/ovidweb.cgi?T=JS&CSC=Y&NEWS=N&PAGE=fulltext&D=emexb&AN=639031788_x000D_ http://widgets.ebscohost.com/prod/customerspecific/s9815128/redirect.php?sid=OVID:embase&id=pmid:&id=doi:10.1093%2Fbjs%2Fznac268s&issn=1365-2168&isbn=&volume=109&issue=Supplement+6&spage=vi100&pages=vi100&date=2022&title=British+Journal+of+Surgery&atitle=Making+an+Effective+Ward+Round+Model+in+the+Depa…
First search	Exclude	Title abstract	Conference presentation	H. Khalil; M. Nazzal; N. Al-Sheyab	2014		Movement Disorders	1)			S161	https://ovidsp.ovid.com/ovidweb.cgi?T=JS&CSC=Y&NEWS=N&PAGE=fulltext&D=emed15&AN=71496468_x000D_ http://widgets.ebscohost.com/prod/customerspecific/s9815128/redirect.php?sid=OVID:embase&id=pmid:&id=doi:10.1002%2Fmds.25914&issn=0885-3185&isbn=&volume=29&issue=SUPPL.+1&spage=S161&pages=S161&date=2014&title=Movement+Disorders&atitle=Exploring+practices+and+perceptions+toward+exercise+among+PD+patient…
First search	Exclude	Title abstract	Conference presentation	J. Khan; A. Ganiyu; S. Ludlam; R. Parikh	2019	Rational prescribing: Polypharmacy and optimal prescribing teaching for foundation year two (FY2) doctors	Age and Ageing. Conference: British Geriatrics Society Communications to the Spring Meeting. Cardiff United Kingdom	48		Supplement 2		https://ovidsp.ovid.com/ovidweb.cgi?T=JS&CSC=Y&NEWS=N&PAGE=fulltext&D=emed20&AN=629009785_x000D_ http://widgets.ebscohost.com/prod/customerspecific/s9815128/redirect.php?sid=OVID:embase&id=pmid:&id=doi:10.1093%2Fageing%2Fafz057.03&issn=1468-2834&isbn=&volume=48&issue=Supplement+2&spage=ii16&pages=&date=2019&title=Age+and+Ageing&atitle=Rational+prescribing%3A+Polypharmacy+and+optimal+prescribing+t…
First search	Exclude	Title abstract	Conference presentation	R. Khan; A. Jammali-Blasi; A. Todkar; A. Heaney	2015	Using big data for an economic evaluation of reducing the innappropriate prescribing of atypical antipsychotics among dementia patients	Value in Health	18(3)			A257	https://ovidsp.ovid.com/ovidweb.cgi?T=JS&CSC=Y&NEWS=N&PAGE=fulltext&D=emed16&AN=71897219_x000D_ http://widgets.ebscohost.com/prod/customerspecific/s9815128/redirect.php?sid=OVID:embase&id=pmid:&id=doi:&issn=1098-3015&isbn=&volume=18&issue=3&spage=A257&pages=A257&date=2015&title=Value+in+Health&atitle=Using+big+data+for+an+economic+evaluation+of+reducing+the+innappropriate+prescribing+of+atypical+…
First search	Exclude	Title abstract	Conference presentation	C. Khandelwal; C. Lathren; P. Sloane	2012	Ten clinical situations in long-term care for which antibiotics are often prescribed but rarely necessary	Annals of Long-Term Care	20(4)			23-29	https://ovidsp.ovid.com/ovidweb.cgi?T=JS&CSC=Y&NEWS=N&PAGE=fulltext&D=emed13&AN=364694647_x000D_ http://widgets.ebscohost.com/prod/customerspecific/s9815128/redirect.php?sid=OVID:embase&id=pmid:&id=doi:&issn=1524-7929&isbn=&volume=20&issue=4&spage=23&pages=23-29&date=2012&title=Annals+of+Long-Term+Care&atitle=Ten+clinical+situations+in+long-term+care+for+which+antibiotics+are+often+prescribed+but…
First search	Exclude	Title abstract	Conference presentation	P. Khashayar; M. Ebrahimi; H. Ebrahimi; M. Raji; M. Dini; K. Etemad; Z. Mohammadi; A. A. Keshtkar; B. Larijani	2016	Quality of osteoporosis care in an Iranian population	Osteoporosis International	1)			S444-S445	https://ovidsp.ovid.com/ovidweb.cgi?T=JS&CSC=Y&NEWS=N&PAGE=fulltext&D=emed17&AN=72301287_x000D_ http://widgets.ebscohost.com/prod/customerspecific/s9815128/redirect.php?sid=OVID:embase&id=pmid:&id=doi:10.1007%2Fs00198-016-3530-x&issn=1433-2965&isbn=&volume=27&issue=1+SUPPL.+1&spage=S444&pages=S444-S445&date=2016&title=Osteoporosis+International&atitle=Quality+of+osteoporosis+care+in+an+Iranian+po…
First search	Exclude	Title abstract	Conference presentation	M. H. Khattab; A. Salman; I. Ali; G. Salem; J. Fazili	2018	Bric: A rarely considered diagnosis in the evaluation of intrahepatic cholestasis	Journal of Investigative Medicine	66(4)			802	https://ovidsp.ovid.com/ovidweb.cgi?T=JS&CSC=Y&NEWS=N&PAGE=fulltext&D=emed19&AN=621733280_x000D_ http://widgets.ebscohost.com/prod/customerspecific/s9815128/redirect.php?sid=OVID:embase&id=pmid:&id=doi:10.1136%2Fjim-2018-000745.34&issn=1708-8267&isbn=&volume=66&issue=4&spage=802&pages=802&date=2018&title=Journal+of+Investigative+Medicine&atitle=Bric%3A+A+rarely+considered+diagnosis+in+the+evaluat…
First search	Exclude	Title abstract	Conference presentation	B. Khizar; L. Daunt	2018		Age and Ageing	47		(Supplement 3)	iii24	https://ovidsp.ovid.com/ovidweb.cgi?T=JS&CSC=Y&NEWS=N&PAGE=fulltext&D=emed19&AN=627163418_x000D_ http://widgets.ebscohost.com/prod/customerspecific/s9815128/redirect.php?sid=OVID:embase&id=pmid:&id=doi:10.1093%2Fageing%2Fafy116.02&issn=1468-2834&isbn=&volume=47&issue=Supplement+3&spage=iii24&pages=iii24&date=2018&title=Age+and+Ageing&atitle=Health+economics+of+melatonin+in+older+patients+with+Par…
First search	Exclude	Title abstract	Conference presentation	N. Kieu	2017	Impact of PET/CT Amyvid scans on patients' care plan in relation to alzheimer's disease diagnosis	Journal of Nuclear Medicine. Conference: Society of Nuclear Medicine and Molecular Imaging Annual Meeting, SNMMI	58		Supplement 1		https://ovidsp.ovid.com/ovidweb.cgi?T=JS&CSC=Y&NEWS=N&PAGE=fulltext&D=emed18&AN=617553629_x000D_ http://widgets.ebscohost.com/prod/customerspecific/s9815128/redirect.php?sid=OVID:embase&id=pmid:&id=doi:&issn=2159-662X&isbn=&volume=58&issue=Supplement+1&spage=&pages=&date=2017&title=Journal+of+Nuclear+Medicine&atitle=Impact+of+PET%2FCT+Amyvid+scans+on+patients%27+care+plan+in+relation+to+alzheimer…
First search	Exclude	Title abstract	Conference presentation	E. Killeen; K. Doyle; R. O'Toole; T. Doran; D. Collins; L. Brewer	2021	Assessment and management of pain in older adults with acute fracture admitted under an orthopaedic service	Age and Ageing. Conference: Annual and Scientific Meeting of the Irish Gerontological Society, IGS	50		SUPPL 3		https://ovidsp.ovid.com/ovidweb.cgi?T=JS&CSC=Y&NEWS=N&PAGE=fulltext&D=emexa&AN=637054795_x000D_ http://widgets.ebscohost.com/prod/customerspecific/s9815128/redirect.php?sid=OVID:embase&id=pmid:&id=doi:10.1093%2Fageing%2Fafab219.99&issn=1468-2834&isbn=&volume=50&issue=SUPPL+3&spage=&pages=&date=2021&title=Age+and+Ageing&atitle=Assessment+and+management+of+pain+in+older+adults+with+acute+fracture+a…
First search	Exclude	Title abstract	Conference presentation	K. Killeen; A. L. Cunnington; A. Haslewood; C. Ostrowski; A. Wass	2018	The Parkinson's dashboard - A new it tool	Age and Ageing	47(Supplement 3)			iii31	https://ovidsp.ovid.com/ovidweb.cgi?T=JS&CSC=Y&NEWS=N&PAGE=fulltext&D=emed19&AN=627163314_x000D_ http://widgets.ebscohost.com/prod/customerspecific/s9815128/redirect.php?sid=OVID:embase&id=pmid:&id=doi:10.1093%2Fageing%2Fafy126.29&issn=1468-2834&isbn=&volume=47&issue=Supplement+3&spage=iii31&pages=iii31&date=2018&title=Age+and+Ageing&atitle=The+Parkinson%27s+dashboard+-+A+new+it+tool&aulast=Kille…
First search	Exclude	Title abstract	Conference presentation	E. Kim; D. Tabano; V. Garmo; V. Higgins; A. Bennett; D. Mascia; G. Spicer; G. Yiu	2022	How often do clinical and non-clinical factors impact physician-reported prescribing for neovascular age-related macular degeneration in real-world clinical practice?	Journal of Managed Care and Specialty Pharmacy	28(10 A-Supplement)			S82	https://ovidsp.ovid.com/ovidweb.cgi?T=JS&CSC=Y&NEWS=N&PAGE=fulltext&D=emexb&AN=639329882_x000D_ http://widgets.ebscohost.com/prod/customerspecific/s9815128/redirect.php?sid=OVID:embase&id=pmid:&id=doi:&issn=2376-1032&isbn=&volume=28&issue=10+A-Supplement&spage=S82&pages=S82&date=2022&title=Journal+of+Managed+Care+and+Specialty+Pharmacy&atitle=How+often+do+clinical+and+non-clinical+factors+impact+…
First search	Exclude	Title abstract	Conference presentation	J. Kim; J. Lee; J. Y. Shin; H. J. Song; N. K. Choi; B. J. Park	2014	Comparing prescribing pattern between bisphosphonate and raloxifene in osteoporosis patients	Pharmacoepidemiology and Drug Safety	1)			87-88	https://ovidsp.ovid.com/ovidweb.cgi?T=JS&CSC=Y&NEWS=N&PAGE=fulltext&D=emed15&AN=71635860_x000D_ http://widgets.ebscohost.com/prod/customerspecific/s9815128/redirect.php?sid=OVID:embase&id=pmid:&id=doi:10.1002%2Fpds.3701&issn=1053-8569&isbn=&volume=23&issue=SUPPL.+1&spage=87&pages=87-88&date=2014&title=Pharmacoepidemiology+and+Drug+Safety&atitle=Comparing+prescribing+pattern+between+bisphosphonate…
First search	Exclude	Title abstract	Conference presentation	K. Kim; A. Ahmadi; C. Sarkisian; J. Mafi	2021	Avoiding benzodiazepines in the elderly: A fall caused by an unlisted medication	Journal of General Internal Medicine	36(SUPPL 1)			S316	https://ovidsp.ovid.com/ovidweb.cgi?T=JS&CSC=Y&NEWS=N&PAGE=fulltext&D=emed22&AN=635796992_x000D_ http://widgets.ebscohost.com/prod/customerspecific/s9815128/redirect.php?sid=OVID:embase&id=pmid:&id=doi:10.1007%2Fs11606-021-06830-5&issn=1525-1497&isbn=&volume=36&issue=SUPPL+1&spage=S316&pages=S316&date=2021&title=Journal+of+General+Internal+Medicine&atitle=Avoiding+benzodiazepines+in+the+elderly%3…
[truncated: 2,126 more rows]
